# Supplementary material for: Tertiary lymphoid structures predict the prognosis and immunotherapy response of cholangiocarcinoma
Source: Front Immunol. 2023 May 10;14:1166497. doi: 10.3389/fimmu.2023.1166497 (PMC10206168; doi:10.3389/fimmu.2023.1166497)
Supplement: Supplementary file 1 [file Table_1.xlsx]

## Sheet: TableS1
Supplementary table S1. Patient characteristics of the CCA surgery cohort
No.	T-score	P-score	Age(≥ 65)	Sex	Fatty liver	Tumor size(≥5cm)	Tumor number	Satellite lesions	Lymphatic metastasis	Distant metastasis	Degree of differentiation	Portal vein invasion	PFS(months)	Recurrence	OS(months)	Death
1	high	high	No	Female	No	No	Single	No	No	No	well	No	5.33333	Yes	15	Yes
2	high	high	No	Male	Yes	Yes	Multiple	Yes	Yes	No	well	No	5.53333	Yes	5.53333	No
3	high	high	Yes	Female	Yes	Yes	Multiple	Yes	No	No	well	No	2.3	Yes	2.3	No
4	high	high	No	Male	Yes	No	Single	No	No	No	well	No	3.83333	Yes	3.83333	No
5	high	high	No	Male	No	Yes	Single	No	No	No	well	No	3.43333	Yes	3.43333	No
6	high	high	No	Female	No	Yes	Single	No	No	No	well	No	6.03333	Yes	6.03333	No
7	high	high	No	Female	No	Yes	Multiple	Yes	No	No	well	No	4.03333	Yes	4.03333	No
8	high	high	No	Female	No	Yes	Single	No	No	No	well	No	25.3333	Yes	25.3333	No
9	high	high	Yes	Male	No	No	Multiple	No	Yes	Yes	well	No	5.33333	Yes	26	Yes
10	high	high	No	Male	Yes	No	Single	No	No	No	well	No	2.36667	Yes	30	Yes
11	high	high	No	Male	No	No	Multiple	Yes	No	No	well	No	7.76667	Yes	30	Yes
12	high	high	No	Female	Yes	Yes	Multiple	Yes	No	No	well	No	8.3	Yes	10	Yes
13	high	high	No	Female	No	No	Multiple	Yes	No	No	well	Yes	2.96667	Yes	16	Yes
14	high	high	No	Male	No	No	Single	No	Yes	No	well	No	8.06667	Yes	8.06667	No
15	high	high	No	Female	No	Yes	Multiple	Yes	Yes	Yes	well	No	5	Yes	5	No
16	high	high	No	Male	Yes	Yes	Single	No	No	No	well	No	6.7	Yes	25	Yes
17	high	high	Yes	Male	No	Yes	Multiple	Yes	Yes	No	well	No	5.7	Yes	24	Yes
18	high	high	No	Female	No	Yes	Multiple	Yes	Yes	No	well	No	1.36667	Yes	1.36667	No
19	high	high	No	Male	Yes	No	Multiple	Yes	No	No	well	No	9.26667	Yes	43	Yes
20	high	high	No	Male	No	Yes	Single	No	No	No	well	No	56.7667	Yes	44	Yes
21	high	high	Yes	Male	No	Yes	Multiple	Yes	Yes	Yes	well	Yes	2.8	Yes	2.8	No
22	high	high	No	Male	No	No	Single	No	No	No	well	No	14.9	Yes	14.9	No
23	high	high	No	Male	Yes	Yes	Single	No	No	No	well	No	7.83333	Yes	7.83333	No
24	high	high	No	Male	No	Yes	Multiple	Yes	No	No	well	No	2.06667	Yes	2.06667	No
25	high	high	No	Male	No	No	Single	No	No	No	well	No	51.0333	Yes	54	Yes
26	high	high	No	Male	No	No	Multiple	Yes	No	No	well	No	1.03333	Yes	1.03333	No
27	high	high	Yes	Female	Yes	No	Multiple	Yes	No	No	well	No	10.1	Yes	10.1	No
28	high	high	No	Female	No	Yes	Single	Yes	No	No	poorly	No	21.5667	Yes	21.5667	No
29	high	high	No	Male	No	Yes	Single	No	Yes	No	well	No	36.5	Yes	36.5	No
30	high	high	No	Male	No	No	Single	Yes	No	No	poorly	No	13.2667	Yes	13.2667	No
31	high	high	No	Female	No	No	Single	No	No	No	poorly	No	1.66667	Yes	1.66667	No
32	high	low	No	Male	No	Yes	Single	No	No	No	well	No	7.56667	Yes	7.56667	No
33	high	low	No	Female	No	No	Multiple	No	No	No	well	No	3.66667	Yes	3.66667	No
34	high	low	Yes	Female	No	Yes	Multiple	No	No	No	well	No	0.266667	Yes	20	Yes
35	high	low	No	Female	No	Yes	Single	No	No	No	well	No	30.1667	Yes	31	Yes
36	high	low	Yes	Male	No	Yes	Single	No	No	No	well	No	11.3333	Yes	19	Yes
37	high	low	No	Male	No	Yes	Single	No	No	No	well	No	12.1667	Yes	18	Yes
38	high	low	Yes	Female	No	Yes	Multiple	Yes	Yes	No	well	No	3.3	Yes	16	Yes
39	high	low	Yes	Male	No	Yes	Multiple	No	Yes	No	well	No	5.46667	Yes	5.46667	No
40	high	low	No	Male	Yes	Yes	Single	No	No	No	well	No	2.13333	Yes	2.13333	No
41	high	low	No	Female	No	Yes	Multiple	Yes	Yes	No	well	No	2.3	Yes	5	Yes
42	high	low	No	Male	Yes	No	Single	No	No	No	well	No	4.56667	Yes	4.56667	No
43	high	low	Yes	Male	No	No	Single	No	No	No	well	No	12.2667	Yes	12.2667	No
44	high	low	No	Male	No	No	Single	No	No	No	well	No	15.6333	Yes	22	Yes
45	high	low	No	Male	No	Yes	Multiple	Yes	No	No	well	No	1.23333	Yes	1.23333	No
46	high	low	Yes	Male	No	Yes	Single	No	No	No	well	No	15.9333	Yes	22	Yes
47	high	low	No	Female	No	No	Single	No	No	No	well	No	15.4667	Yes	29	Yes
48	high	low	No	Female	No	Yes	Single	No	No	No	well	No	12.8667	Yes	13	Yes
49	high	low	No	Male	No	Yes	Single	No	No	No	well	No	1.43333	Yes	32	Yes
50	high	low	No	Male	No	Yes	Single	No	Yes	No	well	Yes	2.86667	Yes	2.86667	No
51	high	low	No	Female	No	No	Single	No	No	No	well	No	24.6	Yes	33	Yes
52	high	low	No	Female	Yes	Yes	Single	No	Yes	Yes	well	Yes	3.46667	Yes	15	Yes
53	high	low	Yes	Male	No	Yes	Multiple	Yes	No	No	well	Yes	4.7	Yes	8	Yes
54	high	low	No	Female	No	Yes	Single	No	No	No	well	No	4.06667	Yes	8	Yes
55	high	low	No	Male	No	No	Single	No	No	No	well	No	15.1333	Yes	34	Yes
56	high	low	No	Male	No	Yes	Single	No	No	No	well	No	8.66667	Yes	25	Yes
57	high	low	No	Male	No	No	Single	No	No	No	well	Yes	18.2333	Yes	23	Yes
58	high	low	No	Male	No	No	Single	No	No	No	well	No	19.4	Yes	41	Yes
59	high	low	No	Male	No	Yes	Multiple	Yes	No	No	well	No	1.16667	Yes	1.16667	No
60	high	low	No	Male	No	No	Single	No	No	No	well	No	10.4333	Yes	28	Yes
61	high	low	No	Male	No	No	Single	No	No	No	well	No	9.3	Yes	30	Yes
62	high	low	Yes	Male	No	No	Single	No	No	Yes	well	No	7.5	Yes	26	Yes
63	high	low	No	Male	Yes	Yes	Multiple	Yes	No	No	well	No	19.0667	Yes	29	Yes
64	high	low	Yes	Male	No	No	Single	No	No	No	well	No	6.26667	Yes	30	Yes
65	high	low	No	Male	No	No	Single	No	No	No	well	No	8.43333	Yes	15	Yes
66	high	low	No	Male	No	No	Multiple	Yes	No	No	well	No	4.73333	Yes	24	Yes
67	high	low	No	Female	No	No	Single	No	No	No	well	No	1.43333	Yes	31	Yes
68	high	low	No	Male	No	Yes	Multiple	No	Yes	No	well	No	21.4667	Yes	35	Yes
69	high	low	No	Male	No	Yes	Single	No	Yes	No	well	No	4.9	Yes	10	Yes
70	high	low	Yes	Female	No	Yes	Single	No	No	No	well	No	2.43333	Yes	5	Yes
71	high	low	No	Male	No	No	Single	No	No	No	well	No	8.46667	Yes	8.46667	No
72	high	low	No	Male	No	No	Multiple	Yes	No	No	well	No	2.2	Yes	4	Yes
73	high	low	No	Male	No	Yes	Multiple	Yes	No	No	well	No	1.13333	Yes	1.13333	No
74	high	low	No	Male	No	No	Single	No	No	No	well	No	21.7	Yes	35	Yes
75	high	low	No	Male	No	No	Single	No	No	No	well	No	19.5667	Yes	44	Yes
76	high	low	No	Female	No	Yes	Multiple	Yes	No	No	well	No	3.3	Yes	3.3	No
77	high	low	No	Male	No	No	Single	No	No	No	well	No	14.9333	Yes	14.9333	No
78	high	low	No	Female	No	Yes	Multiple	Yes	No	No	well	No	5.13333	Yes	7	Yes
79	high	low	No	Male	No	No	Multiple	Yes	No	No	well	No	33.3667	Yes	33.3667	No
80	high	low	Yes	Female	No	No	Single	No	No	No	well	No	39.7333	Yes	49	Yes
81	high	low	Yes	Male	No	Yes	Single	No	No	No	well	No	26.5333	Yes	62	Yes
82	high	low	No	Female	No	Yes	Multiple	Yes	Yes	No	well	No	3.46667	Yes	4	Yes
83	high	low	No	Male	No	No	Multiple	Yes	No	No	well	No	8.06667	Yes	17	Yes
84	high	low	No	Male	No	Yes	Multiple	No	No	No	well	No	1.43333	Yes	1.43333	No
85	high	low	Yes	Male	No	No	Single	No	Yes	No	well	Yes	1.3	Yes	2	Yes
86	high	low	No	Male	No	No	Single	No	Yes	No	well	No	48	Yes	52	Yes
87	high	low	No	Male	No	No	Single	No	No	No	well	No	10.6667	Yes	15	Yes
88	high	low	No	Male	No	No	Single	No	No	No	well	No	14.2	Yes	14.2	No
89	high	low	No	Female	No	Yes	Single	No	No	No	well	No	7	Yes	7	No
90	high	low	No	Male	No	No	Single	No	No	No	well	No	2.5	Yes	2.5	No
91	high	low	Yes	Male	No	Yes	Single	No	Yes	No	well	No	1.3	Yes	6	Yes
92	high	low	No	Male	No	Yes	Single	No	No	No	well	No	11.2333	Yes	5	Yes
93	high	low	No	Male	No	No	Single	No	Yes	No	well	No	3.46667	Yes	3.46667	No
94	high	low	No	Male	Yes	No	Single	No	No	No	well	No	45	Yes	50	Yes
95	high	low	Yes	Female	No	Yes	Single	No	No	No	well	No	1.03333	Yes	18	Yes
96	high	low	Yes	Female	No	Yes	Single	No	No	No	well	No	12.3333	Yes	7	Yes
97	high	low	Yes	Male	No	Yes	Single	No	No	Yes	well	No	9.36667	Yes	41	Yes
98	high	low	No	Male	No	Yes	Single	Yes	No	No	well	No	52.5333	Yes	52.5333	No
99	high	low	Yes	Male	No	No	Single	No	No	No	well	No	26.3667	Yes	51	Yes
100	high	low	No	Female	No	Yes	Single	No	No	No	well	No	33.4	Yes	33.4	No
101	high	low	No	Female	Yes	Yes	Single	No	No	No	well	No	54.0333	Yes	54.0333	No
102	high	low	No	Male	No	No	Single	No	No	No	well	No	16.5333	Yes	16.5333	No
103	high	low	No	Female	No	Yes	Single	No	No	No	well	No	24.8667	Yes	24.8667	No
104	high	low	No	Male	No	Yes	Single	Yes	No	No	well	No	30.8667	Yes	30.8667	No
105	high	low	No	Female	Yes	No	Single	No	No	No	poorly	No	9.96667	Yes	9.96667	No
106	high	low	No	Female	No	No	Single	Yes	No	No	poorly	No	5.26667	Yes	5.26667	No
107	high	low	No	Male	No	Yes	Single	No	No	No	well	Yes	86.5	Yes	86.5	No
108	high	low	No	Male	No	No	Single	No	No	No	poorly	No	13.4	Yes	13.4	No
109	high	low	No	Male	No	Yes	Single	No	No	No	poorly	No	17.6333	Yes	17.6333	No
110	high	low	Yes	Male	No	Yes	Single	No	No	No	well	No	1.3	Yes	9	Yes
111	low	high	No	Male	No	No	Single	No	No	No	well	No	26.7667	Yes	32	Yes
112	low	high	No	Female	No	Yes	Single	No	Yes	No	well	No	2.13333	Yes	5	Yes
113	low	high	No	Male	No	Yes	Multiple	Yes	Yes	No	well	No	3.53333	Yes	4	Yes
114	low	high	Yes	Male	Yes	Yes	Single	No	No	No	well	No	3.4	Yes	5	Yes
115	low	high	Yes	Male	No	No	Single	No	No	No	well	No	2.03333	Yes	5	Yes
116	low	high	No	Female	Yes	Yes	Multiple	Yes	No	No	well	No	0.5	Yes	7	Yes
117	low	high	No	Male	No	Yes	Single	No	Yes	No	well	No	3.5	Yes	3.5	No
118	low	high	No	Male	No	Yes	Single	No	No	No	well	No	6.93333	Yes	4	Yes
119	low	high	No	Female	No	Yes	Single	No	Yes	No	well	No	15.3667	Yes	22	Yes
120	low	high	No	Female	No	Yes	Multiple	Yes	Yes	No	well	No	4.3	Yes	6	Yes
121	low	high	No	Male	No	Yes	Multiple	Yes	No	No	well	No	6.93333	Yes	6.93333	No
122	low	high	No	Male	Yes	No	Multiple	Yes	No	No	well	No	2.53333	Yes	2.53333	No
123	low	high	No	Male	No	No	Single	No	No	No	well	No	3.26667	Yes	3.26667	No
124	low	high	Yes	Male	No	No	Single	No	Yes	No	well	No	5.5	Yes	11	Yes
125	low	high	Yes	Male	No	No	Single	No	Yes	No	well	No	5.53333	Yes	11	Yes
126	low	high	No	Male	Yes	Yes	Multiple	Yes	No	No	well	Yes	0.166667	Yes	4	Yes
127	low	high	No	Female	No	Yes	Multiple	Yes	No	No	well	No	2.46667	Yes	11	Yes
128	low	high	No	Female	No	Yes	Multiple	Yes	Yes	No	well	No	8.76667	Yes	12	Yes
129	low	high	No	Female	No	Yes	Single	No	No	No	well	No	5.26667	Yes	19	Yes
130	low	high	No	Female	No	Yes	Single	No	No	No	well	No	1.23333	Yes	3	Yes
131	low	high	No	Male	Yes	No	Single	No	No	No	well	No	7.26667	Yes	19	Yes
132	low	high	Yes	Female	Yes	Yes	Single	No	No	No	well	No	9.43333	Yes	9.43333	No
133	low	high	Yes	Female	No	Yes	Single	No	No	No	well	No	7.46667	Yes	7.46667	No
134	low	high	No	Male	Yes	Yes	Single	No	No	No	well	No	4.43333	Yes	8	Yes
135	low	high	Yes	Male	Yes	Yes	Single	No	No	No	well	No	1.23333	Yes	1.23333	No
136	low	high	No	Female	No	Yes	Multiple	Yes	Yes	No	well	No	4.46667	Yes	7	Yes
137	low	high	No	Male	No	No	Multiple	Yes	No	No	well	No	0.9	Yes	1	Yes
138	low	high	No	Female	No	Yes	Multiple	Yes	Yes	No	well	No	7.8	Yes	14	Yes
139	low	high	No	Female	No	Yes	Multiple	Yes	No	No	well	No	1.36667	Yes	1.36667	No
140	low	high	No	Male	No	Yes	Multiple	No	Yes	Yes	well	No	1.66667	Yes	3	Yes
141	low	high	No	Male	No	Yes	Single	No	No	No	well	No	8.13333	Yes	13	Yes
142	low	high	Yes	Female	No	Yes	Multiple	Yes	No	No	well	Yes	0.666667	Yes	5	Yes
143	low	high	No	Female	No	No	Single	Yes	No	No	well	No	1.03333	Yes	1	Yes
144	low	high	No	Male	No	Yes	Single	No	No	No	well	No	4.96667	Yes	13	Yes
145	low	high	No	Female	No	Yes	Multiple	No	Yes	No	well	Yes	4.93333	Yes	5	Yes
146	low	high	No	Male	Yes	Yes	Single	No	No	No	well	No	1.63333	Yes	7	Yes
147	low	high	Yes	Female	No	Yes	Single	No	Yes	No	well	No	24.7333	Yes	26	Yes
148	low	high	Yes	Female	Yes	No	Single	No	No	No	well	No	12.8333	Yes	33	Yes
149	low	high	Yes	Male	No	Yes	Multiple	Yes	No	No	well	No	6.3	Yes	22	Yes
150	low	high	No	Female	No	Yes	Single	No	No	No	well	No	2.5	Yes	1	Yes
151	low	high	No	Male	No	No	Multiple	Yes	No	No	well	No	1.7	Yes	7	Yes
152	low	high	No	Male	No	No	Multiple	No	No	No	well	No	4.06667	Yes	6	Yes
153	low	high	No	Male	No	No	Single	No	No	No	well	No	6.06667	Yes	13	Yes
154	low	high	No	Male	No	No	Multiple	No	Yes	No	well	No	3.46667	Yes	3.46667	No
155	low	high	Yes	Male	No	Yes	Single	No	Yes	No	well	Yes	2.6	Yes	6	Yes
156	low	high	No	Female	No	Yes	Single	No	No	No	well	No	4.3	Yes	4.3	No
157	low	high	Yes	Male	No	Yes	Single	No	No	No	well	Yes	4.23333	Yes	12	Yes
158	low	high	No	Male	No	Yes	Multiple	Yes	Yes	No	well	No	8	Yes	12	Yes
159	low	high	Yes	Male	No	No	Multiple	Yes	No	No	well	No	7.96667	Yes	10	Yes
160	low	high	No	Male	No	Yes	Multiple	Yes	No	No	well	No	1.9	Yes	12	Yes
161	low	high	No	Female	No	Yes	Multiple	Yes	Yes	No	well	No	1.5	Yes	2	Yes
162	low	high	Yes	Female	No	No	Single	No	No	No	well	No	11.9	Yes	17	Yes
163	low	high	No	Male	No	Yes	Single	No	No	No	well	No	1.03333	Yes	5	Yes
164	low	high	No	Male	No	Yes	Multiple	Yes	No	No	well	No	5.5	Yes	14	Yes
165	low	high	Yes	Male	Yes	No	Single	No	No	No	well	No	17.2333	Yes	21	Yes
166	low	high	No	Male	No	Yes	Multiple	Yes	No	No	well	No	1.86667	Yes	24	Yes
167	low	high	No	Female	No	No	Multiple	Yes	No	No	well	No	0.933333	Yes	7	Yes
168	low	high	Yes	Female	No	Yes	Multiple	Yes	No	No	well	No	3.16667	Yes	7	Yes
169	low	high	No	Female	No	Yes	Single	No	No	No	well	No	4.46667	Yes	15	Yes
170	low	high	No	Female	No	No	Single	No	No	No	well	No	19.9	Yes	32	Yes
171	low	high	Yes	Male	Yes	Yes	Single	No	No	No	well	No	5.26667	Yes	11	Yes
172	low	high	No	Male	Yes	Yes	Multiple	Yes	No	No	well	No	1.53333	Yes	32	Yes
173	low	high	No	Male	No	Yes	Multiple	Yes	No	No	well	No	1.06667	Yes	1.06667	No
174	low	high	No	Female	No	Yes	Multiple	No	No	Yes	well	No	2.03333	Yes	5	Yes
175	low	high	No	Male	No	No	Single	No	No	No	well	No	4.76667	Yes	10	Yes
176	low	high	No	Female	No	Yes	Single	No	No	No	well	No	12.2333	Yes	3	Yes
177	low	high	No	Male	No	Yes	Single	No	No	No	well	No	21.7667	Yes	40	Yes
178	low	high	No	Male	No	Yes	Single	No	No	No	well	No	8.23333	Yes	13	Yes
179	low	high	No	Male	No	Yes	Multiple	Yes	No	No	well	No	12.2667	Yes	29	Yes
180	low	high	Yes	Male	No	Yes	Single	No	No	No	well	No	4.36667	Yes	14	Yes
181	low	high	Yes	Male	No	No	Single	No	No	No	well	No	6.36667	Yes	8	Yes
182	low	high	Yes	Male	No	No	Multiple	Yes	No	No	well	No	3.06667	Yes	8	Yes
183	low	high	No	Male	No	Yes	Multiple	Yes	No	No	well	No	3.8	Yes	9	Yes
184	low	high	No	Male	No	Yes	Single	No	No	No	well	No	0.866667	Yes	10	Yes
185	low	high	No	Male	No	No	Single	No	No	No	well	No	12.2667	Yes	12.2667	No
186	low	high	Yes	Female	No	Yes	Single	No	No	No	well	No	6	Yes	42	Yes
187	low	high	No	Male	No	Yes	Single	No	No	No	well	No	29.8333	Yes	34	Yes
188	low	high	No	Male	No	Yes	Multiple	Yes	Yes	No	well	No	3.3	Yes	8	Yes
189	low	high	No	Male	No	Yes	Multiple	Yes	No	No	well	No	3.93333	Yes	3.93333	No
190	low	high	No	Male	No	Yes	Single	No	No	No	well	No	26.1333	Yes	36	Yes
191	low	high	No	Female	No	No	Single	No	No	No	well	No	6.16667	Yes	12	Yes
192	low	high	No	Female	Yes	No	Single	No	No	No	well	No	5.43333	Yes	26	Yes
193	low	high	No	Male	No	No	Single	No	No	No	well	No	14.4333	Yes	20	Yes
194	low	high	No	Female	No	Yes	Single	Yes	No	No	well	No	1.1	Yes	10	Yes
195	low	high	No	Male	No	Yes	Single	No	No	No	well	No	5.26667	Yes	5.26667	No
196	low	high	No	Male	No	Yes	Single	No	No	No	well	No	5.3	Yes	5.3	No
197	low	high	No	Female	No	Yes	Multiple	Yes	No	No	well	No	2.63333	Yes	15	Yes
198	low	high	No	Female	No	Yes	Multiple	Yes	No	No	well	No	2.33333	Yes	11	Yes
199	low	high	No	Male	No	No	Multiple	Yes	No	No	well	No	2.4	Yes	2.4	No
200	low	high	Yes	Male	No	Yes	Single	No	No	No	well	Yes	11.7	Yes	14	Yes
201	low	high	Yes	Male	Yes	Yes	Single	No	Yes	No	well	No	1.56667	Yes	16	Yes
202	low	high	No	Male	No	Yes	Single	No	No	No	well	No	2.86667	Yes	2.86667	No
203	low	high	Yes	Female	No	Yes	Single	No	No	No	well	No	38.5	Yes	44	Yes
204	low	high	Yes	Male	No	Yes	Multiple	Yes	Yes	No	well	No	1.13333	Yes	4	Yes
205	low	high	No	Female	No	No	Single	No	No	No	well	No	3.16667	Yes	9	Yes
206	low	high	No	Male	Yes	Yes	Multiple	Yes	No	No	well	No	10.3	Yes	21	Yes
207	low	high	No	Female	No	Yes	Single	No	No	No	well	No	6.53333	Yes	14	Yes
208	low	high	No	Male	No	Yes	Multiple	Yes	Yes	Yes	well	No	1.26667	Yes	9	Yes
209	low	high	No	Male	No	Yes	Multiple	Yes	No	No	well	No	5.26667	Yes	21	Yes
210	low	high	Yes	Male	Yes	Yes	Single	No	No	No	well	No	12	Yes	52	Yes
211	low	high	No	Male	No	Yes	Multiple	Yes	No	No	well	No	3.26667	Yes	5	Yes
212	low	high	No	Male	No	No	Single	No	No	No	well	No	4.43333	Yes	6	Yes
213	low	high	No	Male	No	Yes	Single	No	No	No	well	No	8.8	Yes	34	Yes
214	low	high	Yes	Male	No	No	Single	No	No	No	well	No	12.5	Yes	15	Yes
215	low	high	No	Male	No	No	Single	No	No	No	well	No	20.3333	Yes	51	Yes
216	low	high	No	Male	No	No	Single	No	No	No	well	No	15.5	Yes	49	Yes
217	low	high	No	Male	No	Yes	Multiple	Yes	Yes	Yes	well	No	7.73333	Yes	22	Yes
218	low	high	No	Female	No	Yes	Single	No	No	Yes	well	Yes	1.03333	Yes	9	Yes
219	low	high	No	Male	No	No	Single	No	Yes	No	well	No	41.9333	Yes	59	Yes
220	low	high	No	Male	Yes	No	Multiple	Yes	No	No	well	No	3.93333	Yes	5	Yes
221	low	high	Yes	Male	No	No	Single	No	Yes	Yes	well	No	8.9	Yes	11	Yes
222	low	high	No	Male	No	No	Single	No	No	No	well	No	3.26667	Yes	15	Yes
223	low	high	No	Female	No	No	Multiple	Yes	No	No	well	Yes	7.36667	Yes	7.36667	No
224	low	high	Yes	Female	No	No	Single	No	No	No	well	No	10.8	Yes	16	Yes
225	low	high	Yes	Male	No	No	Single	No	No	No	well	No	6.03333	Yes	10	Yes
226	low	high	No	Female	No	Yes	Multiple	Yes	No	No	well	Yes	12.8667	Yes	28	Yes
227	low	high	Yes	Female	No	Yes	Multiple	Yes	Yes	Yes	well	No	10.8	Yes	14	Yes
228	low	high	No	Male	No	No	Multiple	Yes	Yes	No	well	No	4.73333	Yes	15	Yes
229	low	high	No	Female	No	Yes	Multiple	Yes	No	No	well	No	1.23333	Yes	24	Yes
230	low	high	No	Female	No	Yes	Single	No	No	No	well	No	10.7	Yes	16	Yes
231	low	high	No	Male	Yes	No	Single	No	No	No	well	No	10.2	Yes	10.2	No
232	low	high	Yes	Male	No	No	Multiple	Yes	No	No	well	No	1.1	Yes	70	Yes
233	low	high	No	Male	No	No	Single	No	No	No	well	Yes	11.7	Yes	11.7	No
234	low	high	No	Male	No	No	Single	No	No	No	well	No	30.3	Yes	11	Yes
235	low	high	Yes	Male	No	Yes	Single	No	Yes	No	well	No	1.9	Yes	2	Yes
236	low	high	No	Male	No	Yes	Single	No	Yes	Yes	well	No	21.4667	Yes	39	Yes
237	low	high	No	Male	Yes	No	Single	No	Yes	No	well	No	14.2	Yes	14.2	No
238	low	high	No	Male	No	No	Single	No	No	No	well	No	4.26667	Yes	57	Yes
239	low	high	No	Male	No	Yes	Multiple	Yes	No	No	well	No	7.93333	Yes	9	Yes
240	low	high	No	Female	No	Yes	Multiple	No	No	No	well	Yes	4.4	Yes	8	Yes
241	low	high	No	Female	No	Yes	Single	No	No	No	well	No	3	Yes	18	Yes
242	low	high	No	Male	No	Yes	Single	No	No	No	well	No	1	Yes	2	Yes
243	low	high	Yes	Male	No	No	Single	No	No	No	well	No	11.1667	Yes	27	Yes
244	low	high	No	Male	Yes	Yes	Single	No	No	No	poorly	No	0.233333	Yes	0.233333	No
245	low	high	No	Male	No	No	Multiple	No	No	No	well	No	4.76667	Yes	4.76667	No
246	low	high	No	Female	No	No	Single	Yes	No	No	well	No	1.03333	Yes	13	Yes
247	low	high	No	Male	No	Yes	Single	Yes	No	No	well	No	12.1667	Yes	14	Yes
248	low	high	No	Male	No	No	Single	No	No	No	well	No	24.5333	Yes	24.5333	No
249	low	high	Yes	Male	No	No	Single	Yes	No	No	well	No	30.3333	Yes	30.3333	No
250	low	high	No	Male	No	Yes	Single	No	No	No	well	No	15.5333	Yes	15.5333	No
251	low	high	No	Male	No	Yes	Single	No	No	No	well	No	7.8	Yes	7.8	No
252	low	high	No	Female	No	Yes	Single	No	Yes	No	well	No	47.4	Yes	47.4	No
253	low	high	No	Male	No	Yes	Single	Yes	No	No	well	No	7.5	Yes	7.5	No
254	low	high	No	Male	No	Yes	Single	Yes	No	No	well	No	5.06667	Yes	29	Yes
255	low	high	Yes	Male	No	No	Single	No	No	No	well	No	3.3	Yes	43	Yes
256	low	high	No	Female	No	Yes	Single	No	No	No	well	No	12.1667	Yes	23	Yes
257	low	high	No	Female	No	Yes	Single	No	No	No	well	No	6.13333	Yes	10	Yes
258	low	high	No	Male	Yes	No	Single	No	No	No	poorly	No	10.1333	Yes	11	Yes
259	low	high	No	Male	No	Yes	Single	No	No	No	well	No	44.7333	Yes	44.7333	No
260	low	high	No	Female	No	Yes	Single	Yes	No	No	poorly	No	3.06667	Yes	3.06667	No
261	low	high	Yes	Male	No	Yes	Single	No	No	No	poorly	No	3.7	Yes	19	Yes
262	low	high	No	Male	No	No	Single	No	Yes	No	poorly	No	3.66667	Yes	3.66667	No
263	low	low	No	Female	No	Yes	Multiple	Yes	Yes	No	well	No	12.5333	Yes	25	Yes
264	low	low	No	Female	No	Yes	Single	No	Yes	No	well	No	15.4667	Yes	22	Yes
265	low	low	No	Male	No	Yes	Multiple	Yes	No	No	well	No	3.26667	Yes	14	Yes
266	low	low	Yes	Male	No	No	Single	No	Yes	No	well	No	5.46667	Yes	11	Yes
267	low	low	No	Female	No	No	Single	No	Yes	No	well	No	16.0333	Yes	15	Yes
268	low	low	No	Male	No	Yes	Single	No	No	No	well	No	2.96667	Yes	6	Yes
269	low	low	No	Female	No	Yes	Multiple	No	No	No	well	No	9.5	Yes	18	Yes
270	low	low	No	Female	No	Yes	Single	No	No	No	well	No	7.5	Yes	18	Yes
271	low	low	Yes	Female	No	Yes	Single	No	No	No	well	No	12.9333	Yes	26	Yes
272	low	low	No	Female	No	Yes	Single	No	No	No	well	No	3.06667	Yes	19	Yes
273	low	low	No	Male	No	Yes	Single	No	No	No	well	No	5.5	Yes	5.5	No
274	low	low	No	Female	No	Yes	Single	No	Yes	No	well	No	11.9333	Yes	18	Yes
275	low	low	Yes	Male	No	No	Single	No	No	No	well	No	3.16667	Yes	6	Yes
276	low	low	No	Male	No	Yes	Multiple	Yes	No	No	well	No	7.03333	Yes	11	Yes
277	low	low	No	Male	No	Yes	Single	Yes	No	No	well	No	6.46667	Yes	20	Yes
278	low	low	No	Male	Yes	Yes	Single	No	No	No	well	No	1.23333	Yes	6	Yes
279	low	low	No	Male	No	Yes	Multiple	Yes	No	No	well	No	10.5	Yes	33	Yes
280	low	low	No	Male	No	No	Single	No	No	No	well	No	4.86667	Yes	20	Yes
281	low	low	Yes	Male	No	No	Single	No	No	No	well	No	9.83333	Yes	21	Yes
282	low	low	No	Male	No	Yes	Single	No	No	Yes	well	No	16.9	Yes	35	Yes
283	low	low	Yes	Male	No	No	Single	No	No	No	well	No	7.73333	Yes	16	Yes
284	low	low	No	Female	No	Yes	Multiple	Yes	No	No	well	No	6.7	Yes	16	Yes
285	low	low	Yes	Male	No	No	Multiple	Yes	No	No	well	No	9.26667	Yes	19	Yes
286	low	low	No	Male	No	Yes	Single	No	No	No	well	No	1.06667	Yes	21	Yes
287	low	low	No	Female	No	Yes	Multiple	Yes	No	No	well	No	9.93333	Yes	21	Yes
288	low	low	Yes	Female	No	Yes	Single	No	No	No	well	No	9.43333	Yes	31	Yes
289	low	low	No	Male	Yes	Yes	Single	No	No	No	well	No	8.1	Yes	21	Yes
290	low	low	No	Male	No	No	Single	No	No	No	well	No	12.6333	Yes	32	Yes
291	low	low	No	Female	No	No	Single	No	No	No	well	Yes	16	Yes	20	Yes
292	low	low	Yes	Male	Yes	Yes	Single	No	No	No	well	No	4.96667	Yes	4.96667	No
293	low	low	No	Male	No	Yes	Single	No	No	No	well	No	14.1	Yes	28	Yes
294	low	low	No	Male	No	Yes	Single	No	No	No	well	No	4.9	Yes	12	Yes
295	low	low	No	Male	No	No	Multiple	Yes	No	No	well	No	17.1333	Yes	22	Yes
296	low	low	Yes	Male	No	Yes	Multiple	Yes	Yes	No	well	No	4.7	Yes	9	Yes
297	low	low	Yes	Female	No	Yes	Single	No	No	No	well	No	3.56667	Yes	18	Yes
298	low	low	Yes	Male	No	Yes	Single	No	No	No	well	No	12.1667	Yes	30	Yes
299	low	low	Yes	Female	No	Yes	Multiple	Yes	No	No	well	No	20.9667	Yes	22	Yes
300	low	low	No	Male	No	Yes	Multiple	Yes	No	No	well	No	5.66667	Yes	16	Yes
301	low	low	Yes	Male	No	Yes	Multiple	Yes	No	No	well	No	2.83333	Yes	26	Yes
302	low	low	Yes	Female	No	Yes	Multiple	No	Yes	No	well	No	8.23333	Yes	18	Yes
303	low	low	No	Male	No	No	Single	No	No	No	well	No	5.66667	Yes	9	Yes
304	low	low	No	Male	Yes	Yes	Multiple	Yes	No	No	well	No	13.0667	Yes	13.0667	No
305	low	low	No	Male	No	Yes	Single	No	No	No	well	No	4.4	Yes	8	Yes
306	low	low	Yes	Male	No	Yes	Multiple	Yes	No	No	well	No	16.8	Yes	27	Yes
307	low	low	No	Male	No	Yes	Multiple	Yes	No	No	well	No	4.2	Yes	10	Yes
308	low	low	No	Male	No	Yes	Single	No	No	No	well	No	9.03333	Yes	27	Yes
309	low	low	No	Male	No	No	Single	No	No	No	well	No	19.4	Yes	28	Yes
310	low	low	No	Male	No	Yes	Multiple	Yes	No	No	well	No	10.0333	Yes	17	Yes
311	low	low	No	Male	No	Yes	Single	No	No	No	well	No	5.6	Yes	21	Yes
312	low	low	No	Male	No	Yes	Single	No	No	No	well	No	4.86667	Yes	23	Yes
313	low	low	No	Male	Yes	Yes	Multiple	No	No	No	well	Yes	3.33333	Yes	10	Yes
314	low	low	No	Male	No	Yes	Multiple	Yes	No	No	well	No	1.4	Yes	9	Yes
315	low	low	Yes	Male	No	Yes	Single	No	No	No	well	No	30.3333	Yes	30	Yes
316	low	low	No	Male	Yes	No	Multiple	Yes	No	No	well	No	3.66667	Yes	29	Yes
317	low	low	Yes	Male	No	Yes	Multiple	No	No	No	well	No	2.06667	Yes	4	Yes
318	low	low	No	Male	No	Yes	Multiple	Yes	No	No	well	No	3.73333	Yes	7	Yes
319	low	low	No	Male	No	Yes	Multiple	Yes	Yes	No	well	No	6.16667	Yes	10	Yes
320	low	low	No	Female	No	Yes	Single	No	No	Yes	well	No	3.16667	Yes	36	Yes
321	low	low	No	Female	No	Yes	Single	No	No	No	well	No	10.4333	Yes	27	Yes
322	low	low	Yes	Female	No	Yes	Single	No	No	No	well	No	7.5	Yes	13	Yes
323	low	low	No	Male	No	Yes	Multiple	Yes	No	No	well	No	1.46667	Yes	9	Yes
324	low	low	No	Male	No	Yes	Single	No	No	Yes	well	No	6.46667	Yes	14	Yes
325	low	low	No	Male	No	No	Single	Yes	No	No	well	No	24.3333	Yes	24.3333	No
326	low	low	Yes	Male	No	Yes	Single	No	No	No	well	No	4	Yes	28	Yes
327	low	low	Yes	Female	No	Yes	Multiple	Yes	Yes	No	well	No	1.2	Yes	4	Yes
328	low	low	No	Male	No	Yes	Multiple	Yes	No	No	well	No	1.2	Yes	9	Yes
329	low	low	Yes	Male	No	Yes	Single	No	No	No	well	No	18.2	Yes	26	Yes
330	low	low	Yes	Female	No	No	Single	No	No	No	well	No	1.03333	Yes	13	Yes
331	low	low	No	Male	No	Yes	Single	No	No	No	well	Yes	2.1	Yes	2.1	No
332	low	low	No	Male	Yes	Yes	Single	No	No	No	well	No	0.7	Yes	4	Yes
333	low	low	No	Male	No	No	Single	No	No	No	well	No	1.33333	Yes	31	Yes
334	low	low	Yes	Female	No	No	Single	No	No	No	well	No	11.0333	Yes	26	Yes
335	low	low	No	Male	No	Yes	Multiple	Yes	No	No	well	No	2.3	Yes	7	Yes
336	low	low	No	Female	No	No	Single	No	Yes	Yes	well	No	1.8	Yes	2	Yes
337	low	low	No	Male	No	Yes	Single	No	No	No	well	No	16.6333	Yes	32	Yes
338	low	low	No	Male	No	Yes	Multiple	Yes	Yes	No	well	No	2.1	Yes	5	Yes
339	low	low	No	Male	No	No	Multiple	Yes	No	No	well	No	3.4	Yes	7	Yes
340	low	low	Yes	Male	Yes	No	Single	No	No	No	well	No	4.73333	Yes	4.73333	No
341	low	low	No	Female	No	No	Single	No	No	No	well	No	13.8333	Yes	37	Yes
342	low	low	No	Male	No	Yes	Multiple	Yes	No	No	well	No	1.53333	Yes	4	Yes
343	low	low	Yes	Female	No	No	Single	No	Yes	No	well	No	2.36667	Yes	7	Yes
344	low	low	No	Male	No	Yes	Multiple	Yes	No	No	well	No	0.733333	Yes	5	Yes
345	low	low	Yes	Female	No	No	Multiple	Yes	No	No	well	No	2.56667	Yes	7	Yes
346	low	low	No	Male	No	Yes	Multiple	No	No	No	well	Yes	1.43333	Yes	9	Yes
347	low	low	No	Male	No	No	Single	No	No	No	well	No	6.46667	Yes	9	Yes
348	low	low	No	Female	No	No	Single	No	No	No	well	No	15.5667	Yes	36	Yes
349	low	low	No	Female	Yes	Yes	Multiple	Yes	No	No	well	No	9.36667	Yes	23	Yes
350	low	low	No	Male	No	Yes	Single	No	No	No	well	No	3.2	Yes	37	Yes
351	low	low	No	Female	No	Yes	Single	No	No	No	well	No	34	Yes	36	Yes
352	low	low	No	Male	Yes	No	Single	No	Yes	No	well	No	25.1	Yes	44	Yes
353	low	low	No	Male	No	Yes	Single	No	No	No	well	No	3.9	Yes	34	Yes
354	low	low	No	Female	No	Yes	Multiple	Yes	No	No	well	No	5.23333	Yes	45	Yes
355	low	low	Yes	Female	No	No	Single	No	No	No	well	No	7.53333	Yes	11	Yes
356	low	low	No	Female	Yes	Yes	Single	No	Yes	No	well	No	3.06667	Yes	7	Yes
357	low	low	No	Male	No	Yes	Single	No	No	Yes	well	No	28.2333	Yes	55	Yes
358	low	low	Yes	Male	No	No	Single	No	No	No	well	No	6.03333	Yes	45	Yes
359	low	low	No	Female	Yes	Yes	Multiple	Yes	No	No	well	No	6.56667	Yes	9	Yes
360	low	low	Yes	Male	No	Yes	Single	No	No	No	well	No	2.53333	Yes	4	Yes
361	low	low	No	Male	No	No	Single	No	No	No	well	No	38.8333	Yes	46	Yes
362	low	low	Yes	Male	No	No	Single	No	No	No	well	No	4.1	Yes	17	Yes
363	low	low	No	Male	No	Yes	Multiple	Yes	No	No	well	No	40.1333	Yes	40	Yes
364	low	low	Yes	Female	No	No	Multiple	Yes	No	No	well	No	3.43333	Yes	8	Yes
365	low	low	No	Male	No	No	Single	No	No	No	well	No	1	Yes	28	Yes
366	low	low	No	Female	No	No	Single	No	No	No	well	No	3.03333	Yes	11	Yes
367	low	low	No	Male	Yes	No	Single	No	No	No	well	Yes	9.13333	Yes	11	Yes
368	low	low	No	Male	Yes	Yes	Single	No	Yes	No	well	No	14.5	Yes	14.5	No
369	low	low	No	Male	No	Yes	Single	No	Yes	Yes	well	No	3.73333	Yes	10	Yes
370	low	low	No	Female	No	Yes	Single	No	Yes	No	well	No	1.76667	Yes	9	Yes
371	low	low	No	Male	No	Yes	Single	No	No	No	well	No	6.36667	Yes	32	Yes
372	low	low	No	Male	No	Yes	Multiple	Yes	No	No	well	No	2.4	Yes	7	Yes
373	low	low	No	Male	No	Yes	Single	No	No	No	well	No	44.4667	Yes	43	Yes
374	low	low	No	Male	No	No	Single	No	Yes	No	well	No	6.1	Yes	24	Yes
375	low	low	Yes	Male	No	Yes	Single	No	No	No	well	No	1.6	Yes	5	Yes
376	low	low	Yes	Male	No	No	Multiple	Yes	No	No	well	No	2.63333	Yes	8	Yes
377	low	low	No	Male	No	Yes	Multiple	No	Yes	No	well	Yes	2.53333	Yes	4	Yes
378	low	low	No	Male	No	Yes	Single	No	Yes	No	well	No	6.93333	Yes	16	Yes
379	low	low	No	Male	No	Yes	Multiple	Yes	Yes	No	well	Yes	2.4	Yes	7	Yes
380	low	low	Yes	Female	No	Yes	Single	No	No	No	well	No	4.63333	Yes	10	Yes
381	low	low	No	Female	No	Yes	Single	No	No	No	well	No	36.4333	Yes	36.4333	No
382	low	low	No	Female	No	Yes	Multiple	Yes	Yes	No	well	Yes	3.73333	Yes	4	Yes
383	low	low	No	Female	No	Yes	Multiple	Yes	No	No	well	No	5.83333	Yes	18	Yes
384	low	low	No	Male	No	Yes	Single	No	No	No	well	No	13.0667	Yes	31	Yes
385	low	low	No	Male	No	Yes	Single	No	No	No	well	No	11.4333	Yes	27	Yes
386	low	low	No	Male	No	Yes	Multiple	Yes	Yes	No	well	Yes	2.36667	Yes	4	Yes
387	low	low	No	Male	No	Yes	Multiple	Yes	No	No	well	No	20.9333	Yes	31	Yes
388	low	low	Yes	Female	No	Yes	Multiple	Yes	No	No	well	No	4.2	Yes	10	Yes
389	low	low	Yes	Female	No	Yes	Single	No	No	No	well	No	3.66667	Yes	4	Yes
390	low	low	No	Male	No	No	Single	No	No	No	well	Yes	59.3	Yes	47	Yes
391	low	low	No	Female	No	No	Single	No	No	No	well	No	3.16667	Yes	9	Yes
392	low	low	No	Male	No	Yes	Multiple	Yes	No	No	well	No	3.56667	Yes	11	Yes
393	low	low	No	Male	Yes	Yes	Single	No	No	No	well	No	8.26667	Yes	24	Yes
394	low	low	Yes	Male	No	Yes	Multiple	Yes	No	No	well	No	8.76667	Yes	15	Yes
395	low	low	No	Male	No	Yes	Multiple	Yes	No	No	well	No	2.56667	Yes	11	Yes
396	low	low	No	Male	No	No	Single	No	No	No	well	No	15.6667	Yes	24	Yes
397	low	low	No	Female	No	Yes	Multiple	Yes	No	No	well	No	8.16667	Yes	15	Yes
398	low	low	No	Female	No	No	Single	No	No	No	well	No	9.2	Yes	50	Yes
399	low	low	Yes	Female	No	Yes	Single	No	Yes	No	well	No	26.7333	Yes	27	Yes
400	low	low	No	Female	No	Yes	Single	No	Yes	No	well	No	1.9	Yes	4	Yes
401	low	low	No	Male	No	No	Multiple	Yes	No	No	well	No	2.16667	Yes	3	Yes
402	low	low	No	Male	No	Yes	Single	No	No	No	well	No	43.7667	Yes	51	Yes
403	low	low	No	Male	No	No	Single	No	No	No	well	No	3.16667	Yes	31	Yes
404	low	low	No	Male	No	No	Multiple	Yes	No	No	well	No	17.8667	Yes	24	Yes
405	low	low	No	Female	No	Yes	Multiple	Yes	No	No	well	No	1.56667	Yes	15	Yes
406	low	low	Yes	Female	No	Yes	Single	No	Yes	Yes	well	Yes	3.13333	Yes	4	Yes
407	low	low	No	Male	Yes	Yes	Single	No	No	Yes	well	No	41.6667	Yes	41.6667	No
408	low	low	No	Female	No	Yes	Single	No	No	No	well	No	5.2	Yes	3	Yes
409	low	low	No	Female	No	Yes	Multiple	Yes	No	No	well	No	5.16667	Yes	31	Yes
410	low	low	Yes	Female	No	Yes	Multiple	Yes	No	No	well	No	3.7	Yes	9	Yes
411	low	low	No	Male	No	Yes	Multiple	Yes	Yes	Yes	well	No	1.53333	Yes	11	Yes
412	low	low	Yes	Male	No	Yes	Multiple	No	Yes	No	well	No	11.5	Yes	19	Yes
413	low	low	Yes	Male	No	No	Single	No	No	No	well	No	5.36667	Yes	20	Yes
414	low	low	No	Female	No	Yes	Single	No	No	No	well	No	11.6333	Yes	16	Yes
415	low	low	Yes	Male	No	Yes	Single	No	No	No	well	No	4.26667	Yes	15	Yes
416	low	low	Yes	Female	No	Yes	Single	No	No	No	well	No	57.6667	Yes	61	Yes
417	low	low	No	Female	No	No	Single	No	No	No	well	No	45.0667	Yes	45.0667	No
418	low	low	Yes	Female	No	No	Single	No	No	No	well	No	34.9	Yes	39	Yes
419	low	low	No	Male	No	Yes	Multiple	Yes	No	No	well	No	4.46667	Yes	6	Yes
420	low	low	No	Female	No	No	Single	No	No	No	well	Yes	1.56667	Yes	4	Yes
421	low	low	Yes	Male	No	Yes	Single	No	No	No	well	No	9.66667	Yes	15	Yes
422	low	low	No	Male	No	No	Multiple	Yes	No	No	well	No	2.86667	Yes	13	Yes
423	low	low	No	Male	No	No	Multiple	Yes	Yes	No	well	No	14	Yes	14	No
424	low	low	No	Male	No	No	Single	No	No	No	well	No	8.06667	Yes	37	Yes
425	low	low	No	Male	No	Yes	Single	No	No	No	well	No	1.26667	Yes	56	Yes
426	low	low	Yes	Male	No	No	Single	No	No	No	well	No	9.66667	Yes	26	Yes
427	low	low	Yes	Female	No	Yes	Single	No	No	No	well	No	7.76667	Yes	23	Yes
428	low	low	Yes	Male	No	Yes	Single	No	No	No	well	No	2.7	Yes	2	Yes
429	low	low	Yes	Male	Yes	Yes	Multiple	Yes	No	No	well	No	10.5333	Yes	16	Yes
430	low	low	Yes	Female	No	Yes	Multiple	Yes	No	No	well	Yes	0.866667	Yes	4	Yes
431	low	low	Yes	Male	No	Yes	Single	No	No	No	well	No	2.9	Yes	2.9	No
432	low	low	No	Male	No	Yes	Single	No	No	No	well	No	1.96667	Yes	52	Yes
433	low	low	No	Male	No	Yes	Single	No	No	No	well	No	4.26667	Yes	57	Yes
434	low	low	No	Female	No	Yes	Multiple	Yes	No	No	well	No	0.733333	Yes	0.733333	No
435	low	low	Yes	Female	Yes	Yes	Multiple	Yes	Yes	No	well	No	12.7333	Yes	22	Yes
436	low	low	Yes	Male	No	Yes	Single	No	No	No	well	No	50.1667	Yes	73	Yes
437	low	low	No	Female	No	Yes	Single	Yes	No	No	well	No	1	Yes	2	Yes
438	low	low	No	Female	No	Yes	Single	No	No	No	well	No	3.06667	Yes	56	Yes
439	low	low	No	Female	No	Yes	Single	No	No	No	well	No	2.03333	Yes	2.03333	No
440	low	low	Yes	Male	No	Yes	Single	No	No	No	well	No	12.1667	Yes	18	Yes
441	low	low	No	Male	No	No	Single	No	No	No	poorly	No	50.3	Yes	50.3	No
442	low	low	No	Female	Yes	Yes	Single	No	No	No	poorly	No	60.8	Yes	60.8	No
443	low	low	Yes	Female	No	Yes	Single	Yes	No	No	well	No	6.1	Yes	14	Yes
444	low	low	No	Male	Yes	No	Single	No	No	No	well	No	21	Yes	21	No
445	low	low	No	Male	No	Yes	Single	No	No	No	well	No	3.03333	Yes	6	Yes
446	low	low	No	Male	No	Yes	Single	No	No	No	well	No	31.7333	Yes	31.7333	No
447	low	low	Yes	Female	No	Yes	Single	No	No	No	well	No	14.7667	Yes	14.7667	No
448	low	low	No	Male	No	Yes	Single	Yes	No	No	well	No	6.06667	Yes	21	Yes
449	low	low	No	Female	No	No	Single	No	No	No	well	No	12.1667	Yes	12.1667	No
450	low	low	No	Female	No	Yes	Single	Yes	No	No	well	No	11.3	Yes	30	Yes
451	low	low	Yes	Male	Yes	No	Single	No	No	No	well	No	25.4	Yes	25.4	No
452	low	low	No	Male	No	No	Single	No	No	No	well	No	12.1667	Yes	56	Yes
453	low	low	No	Male	No	Yes	Multiple	Yes	No	No	well	Yes	12.9333	Yes	74	Yes
454	low	low	No	Female	No	No	Single	No	No	No	well	No	3.06667	Yes	8	Yes
455	low	low	No	Male	No	Yes	Single	Yes	No	No	well	No	6.13333	Yes	29	Yes
456	low	low	No	Male	No	Yes	Single	Yes	No	No	well	No	17.0667	Yes	17.0667	No
457	low	low	No	Male	No	Yes	Single	Yes	No	No	well	No	6.13333	Yes	10	Yes
458	low	low	No	Male	No	Yes	Single	No	No	No	poorly	No	77.3	Yes	77.3	No
459	low	low	No	Female	No	No	Multiple	Yes	No	No	poorly	No	4.1	Yes	35	Yes
460	low	low	No	Male	No	No	Single	No	No	No	poorly	No	21.8	Yes	33	Yes
461	low	low	No	Male	No	Yes	Single	No	No	No	well	No	6.36667	Yes	6.36667	No
462	low	low	No	Male	No	Yes	Single	No	No	No	well	No	24.3333	Yes	24.3333	No
463	low	low	No	Male	No	No	Single	No	No	No	poorly	No	34.9333	Yes	34.9333	No
464	low	low	No	Male	No	No	Single	No	No	No	poorly	No	7.2	Yes	38	Yes
465	low	low	No	Male	No	Yes	Multiple	Yes	No	No	well	No	66.2667	Yes	66.2667	No
466	low	low	No	Male	No	Yes	Single	No	No	No	poorly	No	5.1	Yes	5.1	No
467	low	low	No	Male	Yes	Yes	Single	Yes	No	No	poorly	No	12.1667	Yes	12.1667	No
468	low	low	No	Female	No	No	Single	No	No	No	poorly	No	65.3333	Yes	65.3333	No
469	low	low	Yes	Female	No	No	Single	No	No	No	poorly	No	33.4333	Yes	33.4333	No
470	low	low	No	Male	No	Yes	Single	No	No	No	poorly	No	35.6333	Yes	35.6333	No
471	low	low	No	Female	No	No	Single	No	No	No	poorly	No	32.8	Yes	32.8	No

## Sheet: TableS2
Supplementary table S2. Patient characteristics of the CCA immunotherapy cohort
No.	T-score	P-score	Age(≥ 65)	Sex	PFS(months)	Recurrence	OS(months)	Death
1	high	high	No	Male	3	No	4	Yes
2	high	high	No	Female	1	No	3.5	Yes
3	high	high	No	Male	10	Yes	10	Yes
4	high	high	Yes	Male	1	Yes	6	Yes
5	high	high	No	Male	2.4	Yes	2.4	Yes
6	high	high	Yes	Female	1	No	4	Yes
7	high	high	No	Male	24	Yes	24	No
8	high	high	No	Female	20	Yes	20	No
9	high	high	Yes	Female	21	No	21	No
10	high	high	No	Male	24	Yes	24	No
11	high	high	Yes	Male	7	No	7	Yes
12	high	high	Yes	Female	6	Yes	6	Yes
13	high	low	No	Male	4	No	4.5	No
14	high	low	Yes	Female	13	Yes	24	No
15	high	low	No	Male	12	Yes	23	Yes
16	high	low	No	Male	9	Yes	24	Yes
17	high	low	No	Female	6	Yes	3.5	Yes
18	high	low	No	Male	8	No	8	No
19	high	low	Yes	Male	30	No	45	No
20	high	low	No	Male	13	Yes	13	No
21	high	low	Yes	Female	8.5	No	8.5	No
22	high	low	Yes	Female	17	Yes	17	No
23	high	low	Yes	Male	12	No	12	No
24	high	low	No	Male	14	Yes	50	Yes
25	high	low	Yes	Female	7.5	Yes	7.5	Yes
26	high	low	No	Male	3	No	3	No
27	high	low	Yes	Female	5	No	5	No
28	high	low	Yes	Male	4.5	No	4.5	No
29	high	low	No	Female	12	No	12	No
30	high	low	No	Male	8	Yes	8	No
31	high	low	No	Female	8	Yes	8	No
32	high	low	Yes	Male	13	Yes	13	No
33	high	low	No	Female	25	No	25	No
34	high	low	No	Male	23	No	23	No
35	high	low	No	Female	6	No	6	No
36	high	low	No	Male	6	Yes	6	Yes
37	high	low	Yes	Female	13	Yes	13	Yes
38	high	low	No	Female	20	Yes	20	No
39	high	low	No	Male	22	Yes	22	Yes
40	high	low	No	Male	20	No	20	No
41	high	low	No	Male	18	Yes	18	Yes
42	low	high	Yes	Female	7	Yes	7.5	Yes
43	low	high	Yes	Male	2	Yes	4	Yes
44	low	high	No	Female	3.3	Yes	10	Yes
45	low	high	No	Male	5	Yes	13	Yes
46	low	high	No	Male	2	Yes	5.5	Yes
47	low	high	No	Female	2	No	2	No
48	low	high	No	Female	6	Yes	6	Yes
49	low	high	No	Male	2	Yes	5	Yes
50	low	high	Yes	Male	6	Yes	10	Yes
51	low	high	No	Male	0	Yes	5	Yes
52	low	high	No	Male	0	Yes	4	Yes
53	low	high	No	Male	3	No	3+	No
54	low	high	No	Male	0	Yes	3.5	Yes
55	low	high	Yes	Female	1	Yes	8.5	Yes
56	low	high	Yes	Female	9	Yes	9	No
57	low	high	No	Female	4.3	Yes	4.3	Yes
58	low	high	No	Female	0	Yes	4	Yes
59	low	high	No	Male	0	Yes	7	Yes
60	low	high	No	Male	0	Yes	6	Yes
61	low	high	No	Male	1	Yes	1	Yes
62	low	high	No	Female	6	Yes	6	Yes
63	low	high	No	Male	26	No	26	No
64	low	high	No	Male	5	Yes	5	No
65	low	high	Yes	Male	21	Yes	21	Yes
66	low	high	No	Female	3	Yes	12	Yes
67	low	high	Yes	Female	4	Yes	4	No
68	low	high	No	Female	3	Yes	15	Yes
69	low	high	Yes	Male	32	No	32	No
70	low	high	No	Female	5	Yes	5	Yes
71	low	high	No	Female	14	Yes	14	Yes
72	low	high	Yes	Male	8	No	8	No
73	low	high	No	Male	21	No	21	No
74	low	high	Yes	Female	7	Yes	7	Yes
75	low	high	No	Male	5	Yes	5	Yes
76	low	low	No	Male	4	Yes	14	Yes
77	low	low	Yes	Male	10.5	Yes	10.5	Yes
78	low	low	No	Female	4	No	4	No
79	low	low	No	Male	7.5	Yes	7.5	Yes
80	low	low	Yes	Male	8.5	Yes	8.5	Yes
81	low	low	No	Female	2	Yes	26	Yes
82	low	low	No	Male	12	No	12	No
83	low	low	No	Male	5	Yes	15	Yes
84	low	low	No	Male	17	No	17	No
85	low	low	Yes	Female	6	No	6	No
86	low	low	No	Male	1	Yes	1.7	Yes
87	low	low	No	Male	26	No	26	No
88	low	low	Yes	Female	4	Yes	4	Yes
89	low	low	No	Female	3	Yes	3	No
90	low	low	No	Female	27	No	27	No
91	low	low	No	Female	3	Yes	3	Yes
92	low	low	No	Male	9	Yes	9	Yes
93	low	low	No	Male	20	No	20	No
94	low	low	No	Male	2	Yes	2	Yes
95	low	low	No	Female	22	No	22	No
96	low	low	No	Female	3	Yes	3	Yes
97	low	low	Yes	Female	8	Yes	8	Yes
98	low	low	Yes	Male	20	Yes	20	No
99	low	low	No	Female	11	Yes	11	No
100	low	low	No	Male	21	Yes	21	No

## Sheet: TableS3
Supplementary table S3. Differential gene analysis
gene_name	log2FC	P.Value
TRIM6-TRIM34	5.06773	0.11096
MMP20	4.70429	0.0308168
OR10G2	4.14143	0.0942901
C14orf115	3.98855	0.016179
FRMPD2L1	3.89622	0.182626
SI	3.88403	0.0703322
KRTAP1-5	3.85022	0.132362
PCDH11Y	3.63205	0.0768121
DPPA2	3.58244	0.265093
C19orf41	3.57013	0.266753
PHOX2B	3.5385	0.271052
SSX6	3.51867	0.27377
NDST4	3.45459	0.0821543
SPRR2E	3.42757	0.191626
SNORA23	3.31219	0.0766289
KRTAP4-12	3.30437	0.304342
PSG7	3.23643	0.107346
KRTAP2-1	3.22367	0.315943
ADAMTS19	3.18309	0.322614
CCDC27	3.1743	0.216861
OR10H2	3.16074	0.326057
OR2T2	3.1143	0.333289
CA6	3.06812	0.19818
TBPL2	3.05619	0.342484
CLPS	3.03949	0.345155
DBX2	3.03739	0.198001
REG3G	3.0337	0.346085
CLC	3.02143	0.0609239
SPATA19	2.99632	0.256655
PATE2	2.99054	0.209569
PABPC1L2A	2.98745	0.320524
GADL1	2.97518	0.166466
SNORA40	2.97168	0.319687
MRGPRX4	2.91798	0.147636
TFAP2B	2.91428	0.150322
DEFA5	2.89876	0.3682
KLK9	2.89191	0.277458
C14orf86	2.88575	0.370377
OR11H4	2.86393	0.339954
SAMD7	2.85795	0.232904
ASAP1IT1	2.84972	0.37645
PAX4	2.8307	0.347654
IFNW1	2.81337	0.382638
GABRA3	2.80651	0.383812
DPPA3	2.7979	0.385289
RPS4Y2	2.74704	0.296944
KRT73	2.72275	0.144486
BARHL2	2.71268	0.400101
KLKP1	2.70364	0.370087
BTG4	2.68034	0.380474
KRTAP1-3	2.6516	0.198016
SNORA71C	2.6438	0.380965
C10orf113	2.63913	0.261981
MAGEA12	2.63438	0.413027
OR8B8	2.62709	0.415314
PAX1	2.62178	0.212105
RPTN	2.6198	0.244414
CELP	2.599	0.419524
DEFB4A	2.51519	0.434667
OR2J3	2.50916	0.435778
DAD1L	2.49607	0.438196
CARTPT	2.47411	0.439617
IVL	2.47343	0.126169
LHCGR	2.46522	0.443406
CTRB2	2.45844	0.224021
STRA8	2.45302	0.371247
GOLGA8E	2.4521	0.414154
SCN10A	2.44622	0.302185
CT45A1	2.4359	0.419481
OR2C3	2.42745	0.451003
DEFB131	2.4259	0.452389
BTNL2	2.42153	0.422206
TMPRSS11B	2.41834	0.425029
C8orf22	2.41663	0.454139
CLEC4C	2.41556	0.122875
GABRA1	2.41527	0.454398
DEFB124	2.41486	0.454474
MAS1	2.41486	0.454474
C11orf94	2.4053	0.304117
KLK5	2.38306	0.110923
SNORA5C	2.3693	0.462178
DEFA6	2.36451	0.433265
RP1-177G6.2	2.35572	0.430088
OPN1LW	2.3526	0.435547
IFNA13	2.34344	0.466965
C13orf30	2.33372	0.141967
HTR3E	2.3303	0.340159
GK2	2.31762	0.473086
ADAMTS20	2.31673	0.473257
VWA5B1	2.31528	0.200479
GPR52	2.31143	0.16082
SPDYE4	2.3113	0.326506
OR51I2	2.30794	0.474961
OR2B3	2.30765	0.475017
ATP6V1G3	2.30438	0.475651
OR3A1	2.30411	0.475703
POTEG	2.3022	0.476074
SNORA31	2.30041	0.347743
SEL1L2	2.29839	0.218628
C16orf82	2.29692	0.4771
ZSWIM2	2.29404	0.477659
CTXN3	2.29404	0.477659
CNPY1	2.29023	0.0369239
PAX3	2.2776	0.360693
ZIC3	2.27129	0.460606
KCNH5	2.25356	0.284854
HMHB1	2.2256	0.409012
FAM138B	2.21367	0.365448
LOC340508	2.21147	0.186103
CARD17	2.20425	0.329719
GLB1L3	2.19816	0.192433
COL29A1	2.18401	0.079976
MYH6	2.1798	0.146237
KRT76	2.17112	0.50189
TCF23	2.17064	0.501985
C7orf16	2.16601	0.162178
KRT74	2.14114	0.494035
SPINK6	2.13845	0.34253
TMPRSS12	2.12932	0.213316
XAGE1D	2.1285	0.310207
LOC145474	2.12275	0.438167
OR3A3	2.12105	0.38071
TRIML1	2.11282	0.5136
LOC286094	2.11282	0.5136
MAGEB1	2.11282	0.5136
AADACL2	2.11282	0.5136
C6orf191	2.08626	0.493431
CSAG1	2.08492	0.213785
CALY	2.08378	0.102138
FOXB1	2.07779	0.457605
NPPC	2.07647	0.177189
GOLGA8F	2.07637	0.520993
NMUR2	2.07434	0.202454
NCRNA00160	2.07233	0.404263
KCNA4	2.0546	0.524522
OR52A5	2.05064	0.526243
PTPN20A	2.04989	0.526398
HIST1H4F	2.04306	0.527796
IL21	2.03068	0.530335
LRIT2	2.02723	0.29412
NLRP4	2.02215	0.238981
FAM75C1	2.00587	0.142067
ANKRD26P1	1.99963	0.206509
AMAC1	1.99811	0.378384
CSTL1	1.9952	0.454299
ESX1	1.98737	0.537943
C16orf92	1.98399	0.520049
TRIM42	1.96885	0.541965
MS4A15	1.95461	0.208107
ATP4A	1.95173	0.328668
UNC5D	1.94953	0.206646
PLA2G2F	1.9256	0.271571
FLJ43950	1.9197	0.429886
FLJ32063	1.91836	0.280411
CALML5	1.91642	0.552184
CACNG7	1.91321	0.398465
PAX5	1.91317	0.0353967
GUCY2F	1.91227	0.532329
KRT33A	1.89789	0.557948
TRIM53	1.89263	0.54028
PSMA8	1.88989	0.268014
TAC1	1.88861	0.162551
C12orf54	1.88744	0.376226
ZNF479	1.88498	0.559296
DKFZP434L187	1.88098	0.288489
OR13C4	1.87563	0.561267
NLRP10	1.87103	0.500682
MYH7	1.87072	0.0277583
C1orf100	1.8659	0.563517
SLC6A15	1.85841	0.161424
C9orf144	1.85814	0.325101
TCL1B	1.85673	0.233176
APOBEC4	1.83922	0.338467
CLCA4	1.83725	0.506128
OR13D1	1.83723	0.399865
PSG2	1.83544	0.314618
TCL6	1.83372	0.0704039
GH1	1.83309	0.193927
CIB4	1.8283	0.554269
FAM5C	1.82617	0.264659
C1orf180	1.82562	0.424006
FCRL4	1.82384	0.116325
POM121L4P	1.80566	0.32745
C2orf61	1.79269	0.0175505
TPTE2P3	1.7783	0.320412
IL25	1.76693	0.584406
SYCN	1.76618	0.57468
C10orf99	1.76572	0.577464
LOR	1.76553	0.201692
GAL3ST3	1.76129	0.111555
NPHS2	1.75784	0.398747
C12orf77	1.75635	0.58668
LOC645323	1.75127	0.180666
ATP4B	1.74862	0.396088
OR52N2	1.74694	0.312973
PAX7	1.7457	0.587984
PCDH15	1.74484	0.347098
AQP12B	1.74472	0.223333
KRT20	1.74327	0.157902
DNAJB8	1.73929	0.575222
PRSS38	1.73439	0.519911
PRG1	1.73218	0.192181
TTTY1B	1.73137	0.576941
MAGEB2	1.72805	0.446406
OR5B21	1.7272	0.52167
CIB3	1.7266	0.496557
SPRR2F	1.72654	0.593317
ADAM18	1.72654	0.593317
CYP11B1	1.72462	0.519749
ZPBP	1.72434	0.592733
PDE6H	1.72315	0.522619
HCG22	1.72128	0.266996
KRT1	1.715	0.135024
SERPINB4	1.70734	0.342785
OR1F1	1.6957	0.599424
GBX1	1.695	0.485982
LOC157627	1.68691	0.502252
FAM74A4	1.6811	0.586501
CAMP	1.67736	0.151263
VIT	1.67482	0.0989812
TGM7	1.6735	0.503574
OBP2A	1.66756	0.395226
PPP3R2	1.66677	0.3445
RLBP1	1.65664	0.332668
LMAN1L	1.6555	0.168972
SPRR2D	1.64646	0.353525
KRT72	1.64253	0.241213
PSG3	1.63996	0.168558
LOC390858	1.63562	0.596388
C6orf15	1.62985	0.147721
OR1E1	1.62799	0.614594
SLC1A6	1.6267	0.614157
KRTAP5-4	1.62208	0.406592
IL22	1.61265	0.597704
LOC284688	1.61149	0.556796
HIST1H2BM	1.60382	0.249694
FUT9	1.59951	0.532663
CER1	1.59203	0.521524
NLRP5	1.59186	0.614314
OR4C6	1.58283	0.462954
KCNK16	1.57993	0.531292
KRT33B	1.57792	0.522023
VPREB1	1.57708	0.5762
IL19	1.57613	0.451574
PDHA2	1.57182	0.626985
ZNF679	1.57182	0.626985
STATH	1.57182	0.626985
OR10J3	1.57182	0.626985
CDH10	1.56963	0.28955
CSRP3	1.56474	0.618698
CR2	1.56281	0.0136207
A2ML1	1.56216	0.359666
SNORA29	1.54932	0.631775
HOXC10	1.54921	0.0999645
SNORD115-7	1.54211	0.635073
FOXR1	1.54211	0.635073
NCRNA00159	1.54211	0.635073
TTTY8	1.54211	0.635073
IL1F6	1.54211	0.635073
OR6N2	1.54211	0.635073
GLRA2	1.54155	0.496906
LIPN	1.54095	0.494839
CYMP	1.53978	0.575898
KNCN	1.53871	0.621404
OR3A4	1.53017	0.637734
LOC285194	1.53017	0.637734
DDX53	1.53017	0.637734
TRIM49L	1.53017	0.637734
CCDC83	1.53017	0.637734
CXorf61	1.53017	0.637734
OR5M10	1.53017	0.637734
OR52N1	1.52696	0.638451
DUPD1	1.52696	0.638451
SSTR4	1.52696	0.638451
OR2G6	1.52696	0.638451
MAGEB3	1.52696	0.638451
EDDM3B	1.52696	0.638451
TMEM95	1.52696	0.638451
KRTAP4-3	1.52696	0.638451
OR2T3	1.52696	0.638451
OR2L2	1.52696	0.638451
LOC283914	1.52696	0.638451
PRSS48	1.52431	0.636807
MC5R	1.52339	0.434809
AGTR2	1.51359	0.639199
LOC100133308	1.51082	0.5059
RNF113B	1.50984	0.306752
PLA2G4E	1.50468	0.127735
APOBEC1	1.49629	0.408695
DAZL	1.49526	0.195268
CSN3	1.48981	0.462741
GTSF1L	1.48365	0.347125
TCL1A	1.48216	0.018206
TEX101	1.47429	0.454358
ANXA8L1	1.4693	0.533359
C21orf96	1.4678	0.27034
CMA1	1.46614	0.267576
C2orf27B	1.46222	0.544982
SPINK4	1.46169	0.591522
TAS2R42	1.45671	0.409473
OBP2B	1.45364	0.418688
CNR2	1.45236	0.0751945
COL19A1	1.45115	0.0420802
SNORD115-13	1.451	0.648139
TSGA13	1.45017	0.599837
RLN3	1.4501	0.561142
MGC45800	1.43943	0.12635
HIST2H2AB	1.43422	0.143389
HOXC11	1.43084	0.227412
KCNS2	1.43038	0.101213
SHOX	1.42302	0.418309
MYL7	1.41979	0.540296
XKR3	1.41816	0.302273
KRT2	1.41589	0.200609
FCRL1	1.41386	0.0344871
OR52N4	1.41039	0.09409
LOC572558	1.40588	0.367333
SMCP	1.40268	0.618891
LCE3E	1.40244	0.664201
KRT9	1.40241	0.376764
BTN1A1	1.40189	0.228198
LHX5	1.40077	0.521172
RPL29P2	1.39917	0.435472
IRX6	1.39707	0.145644
FCER2	1.39501	0.0183385
FMO9P	1.39436	0.540698
ABCB5	1.38917	0.108559
NKX2-3	1.38808	0.109248
OR2B11	1.38715	0.540292
KLK7	1.38597	0.325633
C8orf85	1.38573	0.132787
LRFN5	1.38154	0.0688279
TLX2	1.37672	0.276222
KCNB2	1.37403	0.405458
OR9A4	1.37188	0.618389
TMEM196	1.37182	0.627753
A2BP1	1.37179	0.325273
MMP3	1.37068	0.180552
HOXD10	1.36835	0.192221
LY6D	1.3662	0.288896
KPRP	1.36369	0.664342
CD19	1.3595	0.0512999
ACCN5	1.35943	0.666584
IGFL1	1.35742	0.239274
IL20	1.35398	0.353356
BPESC1	1.35244	0.588532
IRX4	1.34985	0.358373
CEBPE	1.34955	0.0496546
CLEC17A	1.349	0.0315951
TMPRSS15	1.34861	0.592407
?|391714	1.34755	0.663604
FGF16	1.3424	0.589163
PAGE4	1.34123	0.665053
HCRT	1.33981	0.366395
CPLX3	1.33917	0.176672
SP9	1.33691	0.599834
PROKR2	1.33506	0.666456
TAS2R8	1.33324	0.596323
LAIR2	1.32845	0.167696
SIX6	1.31965	0.68498
C4orf35	1.31965	0.68498
NEUROG2	1.31965	0.68498
TSPY3	1.31965	0.68498
TSPY2	1.31965	0.68498
ADAM3A	1.31965	0.68498
PRG3	1.31965	0.68498
SNORA42	1.31965	0.68498
FLJ46321	1.31965	0.68498
OR5H6	1.31965	0.68498
MUC7	1.31965	0.68498
OPTC	1.31965	0.68498
DPPA5	1.31965	0.68498
LOC100128977	1.31965	0.68498
DMRTB1	1.31965	0.68498
MAGEB16	1.31965	0.68498
LGALS13	1.31965	0.68498
KCNG4	1.31965	0.68498
MYL1	1.31965	0.68498
C22orf33	1.31965	0.68498
CNBD1	1.31965	0.68498
TTLL8	1.31965	0.68498
C21orf54	1.31965	0.68498
SNORA84	1.31965	0.68498
OR1S2	1.31965	0.68498
VSTM2B	1.31965	0.68498
PDCL2	1.31965	0.68498
LCE2A	1.31965	0.68498
MMP26	1.31965	0.68498
C18orf62	1.31965	0.68498
OR10J1	1.31965	0.68498
LOC731779	1.31965	0.68498
RGS21	1.31965	0.68498
MBD3L2	1.31965	0.68498
TGM6	1.31965	0.68498
PRR23A	1.31965	0.68498
PPIAL4E	1.31965	0.68498
PRO1768	1.31965	0.68498
SELV	1.31965	0.68498
CT47B1	1.31965	0.68498
OR6B1	1.31965	0.68498
DKFZp686A1627	1.31965	0.68498
OR1M1	1.31965	0.68498
OTUD6A	1.31965	0.68498
KRTAP4-7	1.31965	0.68498
SPRR2C	1.31965	0.68498
NF1P1	1.31965	0.68498
OR2T4	1.31965	0.68498
S100G	1.31965	0.68498
FAM47B	1.31965	0.68498
GOT1L1	1.31965	0.68498
CLDN17	1.31965	0.68498
ZNRF4	1.31965	0.68498
S100A7A	1.31965	0.68498
OR2W1	1.31965	0.68498
OR5AU1	1.31965	0.68498
OR5M11	1.31965	0.68498
TMEM207	1.31939	0.668498
KRTAP4-8	1.3191	0.668538
LOC729467	1.3175	0.468694
CLRN1	1.31626	0.669213
AICDA	1.31576	0.112201
CFC1B	1.3136	0.680974
OR2T10	1.3123	0.670166
MYL2	1.30994	0.370585
BMP3	1.30348	0.0978415
NCRNA00114	1.3026	0.439164
SERPINA9	1.30198	0.279634
OR1L3	1.30132	0.687433
IRGM	1.30105	0.249454
CECR7	1.29896	0.140977
LOC284632	1.29879	0.475387
DNAH8	1.29806	0.166076
C6orf126	1.29459	0.485326
NIPAL4	1.29456	0.0420448
CHP2	1.29366	0.357629
SVOPL	1.29324	0.420576
C5orf60	1.29107	0.44637
LOC100130264	1.28642	0.60581
KLK1	1.28349	0.138157
IL2	1.27815	0.308273
ZPBP2	1.27515	0.685824
EMX2	1.26995	0.195128
FCRL2	1.26988	0.0684223
C1orf200	1.26826	0.105396
C19orf69	1.26714	0.267555
KBTBD13	1.26672	0.695763
OR2L13	1.26497	0.291425
GDF3	1.26281	0.0921667
GPR25	1.26266	0.173917
KCNV1	1.26129	0.410936
TNFRSF13B	1.25976	0.0726622
SIGLEC6	1.25855	0.171861
?|340602	1.25576	0.425898
TMEM40	1.25361	0.233903
PENK	1.25229	0.458019
CPA6	1.24784	0.241408
CACNG8	1.24562	0.439971
C21orf128	1.24297	0.44664
GPHA2	1.24044	0.311248
RGS13	1.23782	0.0692106
PSG6	1.23708	0.696038
TNNT3	1.2357	0.193031
C11orf20	1.23129	0.104623
HIST1H2BA	1.22831	0.618068
IL29	1.22811	0.319819
CRYBA1	1.22722	0.435391
LOC100189589	1.22465	0.446684
NKX2-5	1.22436	0.241587
SNORA71B	1.22212	0.692982
DNAI2	1.22044	0.42128
HTR3B	1.22023	0.693424
NCRNA00203	1.21984	0.422387
TPTE2	1.21797	0.192589
STAP1	1.21663	0.00592438
CRH	1.21636	0.571771
MAGEC1	1.21321	0.465155
PRDM7	1.21216	0.212843
PRB1	1.21208	0.69534
C17orf99	1.21155	0.0901177
LOC100240734	1.20972	0.486325
FBP2	1.2045	0.396487
LOC284798	1.19928	0.200263
TLX1NB	1.19898	0.463538
SLITRK2	1.19835	0.106314
PCDH11X	1.19781	0.374532
MCART3P	1.19767	0.184302
FAM55B	1.19741	0.31424
KBTBD5	1.19596	0.697632
ISL1	1.19438	0.292086
C4orf26	1.18352	0.343996
DMRTA2	1.1819	0.35669
SLC22A16	1.18111	0.276252
SLC10A2	1.18082	0.232404
MYOC	1.17801	0.483439
KLRG2	1.17797	0.404678
SNORA27	1.17564	0.709513
KCNA10	1.17489	0.71399
ZNF556	1.17029	0.539001
RHOXF2B	1.16936	0.606187
NCRNA00113	1.16892	0.210045
SUN3	1.16782	0.492608
FAM184B	1.16738	0.268469
LOC100101938	1.16629	0.719683
OR9A2	1.16629	0.719683
SCARNA9L	1.16496	0.54464
SPINK2	1.16062	0.201677
CACNG6	1.16048	0.252401
GABRA2	1.15872	0.378809
DHRS7C	1.15473	0.411036
ATP1A4	1.14708	0.171608
GPA33	1.14667	0.0128162
C18orf20	1.14484	0.537414
RPH3A	1.14357	0.0737922
IL1F5	1.14177	0.379343
BLK	1.1413	0.0195229
ROS1	1.13556	0.255696
CAPNS2	1.12936	0.335663
GPR26	1.1264	0.461012
BFSP2	1.12415	0.223224
CLLU1OS	1.12397	0.228567
IL24	1.12148	0.0611715
C7orf65	1.11958	0.175663
ST8SIA2	1.11725	0.13177
SIRPD	1.1168	0.354208
LOC152024	1.10559	0.366319
PRMT8	1.10532	0.577857
SYNPR	1.10486	0.53375
PSG8	1.10342	0.146836
TCEAL2	1.10291	0.0263573
CXorf1	1.10289	0.726849
NMBR	1.10101	0.572597
GPR150	1.10031	0.339752
CPA5	1.09991	0.190542
PRL	1.09963	0.566341
UNC13C	1.09894	0.393055
KRTAP2-2	1.0977	0.73578
LOC151300	1.0977	0.73578
OR6V1	1.0977	0.73578
OR6Q1	1.0977	0.73578
GPR149	1.0977	0.73578
OR13C3	1.0977	0.73578
C14orf23	1.0977	0.73578
OR2D2	1.0977	0.73578
DCAF4L2	1.0977	0.73578
C10orf40	1.0977	0.73578
KRTAP4-5	1.0977	0.73578
KRTAP17-1	1.0977	0.73578
SCARNA4	1.0977	0.73578
SNORA11	1.0977	0.73578
HSPB3	1.09494	0.399504
UPK1A	1.08903	0.0708544
MYF6	1.08869	0.638994
HTR1F	1.08759	0.247119
SLC27A6	1.087	0.30008
SLC7A3	1.08616	0.482666
HILS1	1.0847	0.339489
AMAC1L3	1.08298	0.373822
SPRR1A	1.08248	0.254232
HIST1H1D	1.08073	0.175042
FAM196B	1.08072	0.179072
OR7E5P	1.07934	0.739786
STMN4	1.07775	0.401535
HOXB13	1.0775	0.380552
ENTHD1	1.07702	0.323875
HIST1H4L	1.07612	0.740541
SSTR3	1.07495	0.198964
CDK15	1.07489	0.58934
TMPRSS11D	1.0691	0.614531
HMX2	1.06889	0.530933
C16orf90	1.06747	0.668838
RBP2	1.06701	0.30603
TMEM189-UBE2V1	1.06545	0.558908
TNMD	1.06536	0.386781
TMEM114	1.06481	0.41724
TCTE1	1.06427	0.181623
MC4R	1.06374	0.528489
OR52D1	1.0633	0.640915
C12orf42	1.06315	0.200982
C19orf34	1.06049	0.149598
AGRP	1.05646	0.214344
C17orf88	1.05602	0.597306
TEPP	1.05486	0.359868
ATP12A	1.05444	0.292092
HIST1H2AH	1.05404	0.321327
ITGB1BP3	1.05104	0.451302
LOC283867	1.04782	0.314366
PRO0611	1.04048	0.409553
RXFP4	1.03826	0.361184
TMEM212	1.03489	0.561191
WFDC13	1.02875	0.7116
PSMB11	1.02801	0.568166
CD200R1L	1.0264	0.678479
GTSF1	1.0192	0.275545
CLNK	1.01815	0.361328
TNFRSF13C	1.01785	0.0187387
LOC494141	1.01763	0.664077
CCL7	1.01679	0.354385
CLLU1	1.01674	0.129675
KRT75	1.01658	0.410017
CDRT15	1.01457	0.496561
KCNJ9	1.01436	0.53499
FLJ45983	1.01401	0.342082
SERPINE3	1.01379	0.317497
MGC4473	1.01295	0.488607
SERPINB7	1.01189	0.602754
OR10AD1	1.00816	0.384589
HOXD1	1.0073	0.0398652
EMX2OS	1.00377	0.331338
LCN6	1.00215	0.370339
PMCHL1	1.00111	0.758006
LOC727677	1.00111	0.758006
ADAD2	0.999845	0.136181
TXNDC2	0.998235	0.297587
GNG13	0.997897	0.411159
MED12L	0.997192	0.0399336
CCR8	0.997124	0.179695
INSM1	0.995474	0.354928
C10orf91	0.99213	0.148447
CSF3	0.991772	0.261168
HRH3	0.990494	0.447347
PSG4	0.990274	0.239342
LPO	0.990191	0.329701
C11orf36	0.98917	0.760831
CSTT	0.98917	0.760831
SPINK9	0.985956	0.761591
C3orf24	0.985956	0.761591
SNORA12	0.98411	0.725202
TREML2	0.982618	0.0727634
SLC12A3	0.981555	0.120862
OR10A3	0.981136	0.720848
C4orf50	0.978022	0.413769
PWRN1	0.977199	0.515929
HMX3	0.976214	0.57594
IL17C	0.975904	0.25583
GPR78	0.975228	0.727725
HOTAIR	0.97481	0.474639
GPR15	0.974409	0.275025
STAC2	0.972777	0.0945384
POU4F1	0.972412	0.371487
KRTAP5-5	0.971927	0.402093
FOXI2	0.968855	0.35025
ZBED2	0.968538	0.108695
LOC285205	0.968498	0.51156
C6orf94	0.968304	0.548933
LINGO3	0.968196	0.292055
GABRG2	0.967937	0.705839
ZAR1L	0.967327	0.661509
HIST1H2AJ	0.967024	0.494439
TPO	0.966726	0.587957
OR11H6	0.963274	0.760158
HOXD4	0.961954	0.207026
LOC100128164	0.959068	0.180471
BLID	0.958982	0.768144
USP29	0.958982	0.768144
KCNQ1DN	0.958982	0.768144
LOC729668	0.95793	0.521383
MS4A1	0.955976	0.0157721
TMEM213	0.955929	0.497167
DCDC2B	0.952733	0.393179
GNGT1	0.952721	0.690697
NCRNA00161	0.952151	0.621779
CSF2	0.95075	0.345794
RNASE8	0.95013	0.703787
CXCR5	0.949201	0.00126596
LOC400696	0.944342	0.143096
TEX11	0.943273	0.223583
C20orf114	0.942882	0.462987
ALPPL2	0.941511	0.507474
LOC150568	0.941415	0.738031
CXCL13	0.941188	0.0190201
NPHS1	0.940697	0.185745
FAM92B	0.940254	0.369752
CCKBR	0.939407	0.46373
LGALS14	0.939226	0.769463
KCNQ2	0.935398	0.414599
MYH16	0.933972	0.366835
SPRR3	0.93263	0.298103
TTC24	0.932265	0.111894
PIP	0.932068	0.568584
ARHGDIG	0.928201	0.278238
GPR142	0.927313	0.257875
OLIG1	0.927245	0.157419
C6orf227	0.924769	0.297284
MUSK	0.923642	0.31227
SNAP91	0.923624	0.195697
USP50	0.921499	0.633485
TMEM8C	0.920482	0.62054
RBPJL	0.919854	0.442992
PSG5	0.919517	0.341344
NOG	0.913962	0.118943
GPR81	0.911062	0.158419
PGLYRP3	0.910343	0.577102
FAM129C	0.910259	0.00684809
RGS9BP	0.910041	0.175209
KRT40	0.909771	0.363709
FLJ37543	0.907432	0.396321
HOXD3	0.90695	0.257298
IZUMO1	0.904282	0.318748
PNMA5	0.903542	0.213018
PCDHA9	0.90297	0.36322
B3GNT6	0.901627	0.560358
PSG1	0.901074	0.508358
LOC285740	0.90013	0.620677
CRNN	0.899097	0.751103
C7orf52	0.898618	0.393585
PNOC	0.896505	0.172054
KRTAP12-1	0.895789	0.78282
UBQLN3	0.895789	0.78282
OR2A2	0.894688	0.691711
KRT38	0.892712	0.780184
FCRLA	0.892578	0.0455099
ANP32D	0.890791	0.666745
CXCL17	0.890555	0.262373
LOC91149	0.889521	0.584486
OR56B1	0.887849	0.656762
PROK2	0.887643	0.292972
HTR6	0.887464	0.607144
IL17F	0.886674	0.62072
CCT8L2	0.884337	0.725088
ARMS2	0.883965	0.370913
AOX2P	0.878803	0.524209
ADAM29	0.877267	0.522777
IL12B	0.875826	0.282917
LIPI	0.874095	0.616729
ALX1	0.872525	0.456523
C2orf51	0.870477	0.782324
GGNBP1	0.869383	0.548461
ADCYAP1	0.869039	0.113183
OR52H1	0.868815	0.789404
OR52I2	0.868815	0.789404
KRTAP13-2	0.868815	0.789404
44818	0.868815	0.789404
GPX5	0.868815	0.789404
HSFYL1	0.868815	0.789404
NLRP7	0.868665	0.338741
KIAA0408	0.868599	0.560069
CHRNA7	0.86718	0.287733
RSPO1	0.867143	0.246903
XKR4	0.867074	0.511513
MAGEE2	0.865084	0.53131
KRT37	0.864077	0.752751
FCRL3	0.86091	0.0553514
SNORD15B	0.859395	0.708479
LIMS3	0.859351	0.118082
KLK6	0.858898	0.350699
CYP19A1	0.857136	0.237626
LMOD3	0.857045	0.0286908
MAS1L	0.856043	0.453764
KLK2	0.854223	0.652976
LRRC14B	0.853967	0.522697
C20orf144	0.853505	0.45518
CGB8	0.852737	0.642995
AMPD1	0.852608	0.351512
HIST1H3F	0.851161	0.624259
UNC45B	0.849518	0.1899
HRK	0.848104	0.37136
KRT78	0.847526	0.570311
UTS2	0.846476	0.50319
C1orf92	0.844697	0.214855
MYH13	0.841895	0.407624
FOXL2	0.840417	0.451483
LENEP	0.839221	0.481929
CPA4	0.838749	0.105773
GDPD2	0.835742	0.368113
ACTBL2	0.834897	0.367881
?|729884	0.833234	0.432566
MGC34034	0.832862	0.766871
HIST3H3	0.832324	0.520074
HIST1H2BH	0.831868	0.336953
NCR1	0.831332	0.404232
SNORA48	0.831185	0.591902
PTPN20B	0.829738	0.110094
T	0.828494	0.772074
EPHA5	0.826972	0.435366
GIF	0.826913	0.763801
ZFP91-CNTF	0.824429	0.624623
C13orf26	0.823973	0.380454
TGM5	0.821767	0.480584
PNLIPRP3	0.820662	0.773362
CLEC4D	0.820362	0.205888
PTX4	0.820296	0.378312
SLC5A11	0.81993	0.077731
HS3ST5	0.818434	0.412724
HEPACAM2	0.816015	0.439243
TREML4	0.815968	0.432828
LOC148145	0.81403	0.801335
WIT1	0.812597	0.495814
MSX2P1	0.812263	0.160367
FCRL5	0.811652	0.0738403
MYLPF	0.810745	0.310633
GPR174	0.810347	0.134725
TPTE	0.809185	0.54239
ZNF80	0.808382	0.0752923
S100A5	0.807246	0.382953
HORMAD1	0.8065	0.296046
POU5F2	0.806125	0.440811
GPR31	0.806074	0.525534
KRT82	0.805622	0.804212
C14orf183	0.805202	0.659988
ZBTB32	0.804874	0.0101793
ASTL	0.804249	0.252953
PP14571	0.803042	0.264115
TAS2R40	0.800877	0.771153
HPCAL4	0.799963	0.151209
LYPD4	0.799949	0.70521
P2RX2	0.795891	0.176614
PABPN1L	0.795169	0.588146
LGALS12	0.79419	0.155323
NELL1	0.792586	0.698146
OR51E2	0.791004	0.128415
GOLGA6L6	0.789677	0.774206
AIPL1	0.789659	0.526518
PAGE2	0.789215	0.752901
MYOZ2	0.789031	0.246348
FFAR3	0.788821	0.140961
CNR1	0.788336	0.0734283
RLN1	0.786338	0.386905
RCVRN	0.786092	0.183297
HIST3H2BB	0.781114	0.169341
NTF4	0.779559	0.311204
OR2A14	0.779259	0.710427
SLC2A7	0.77917	0.755043
SPRR1B	0.779112	0.600651
ATOH1	0.778648	0.810822
HBBP1	0.778648	0.810822
LOC154449	0.778648	0.810822
LOC285370	0.778648	0.810822
OR1B1	0.778648	0.810822
GSTTP2	0.778648	0.810822
IL4	0.778648	0.810822
STH	0.778648	0.810822
SPANXA2	0.778648	0.810822
LOC149620	0.778648	0.810822
HTR3D	0.778648	0.810822
DIRC1	0.778648	0.810822
ZAR1	0.778648	0.810822
OR7E156P	0.778648	0.810822
SNORD15A	0.778648	0.810822
LCE6A	0.778648	0.810822
LCE3D	0.778648	0.810822
BTF3L1	0.778648	0.810822
KRTAP3-2	0.778193	0.718116
BTLA	0.778064	0.0525264
PSG9	0.777662	0.338864
CCDC129	0.776451	0.54188
UPF0639	0.771855	0.348518
LGALS7B	0.771507	0.502662
AIRE	0.771259	0.312216
SPATA22	0.770425	0.652871
FXYD4	0.768792	0.674385
LCE1B	0.768766	0.675973
GDF5	0.768525	0.283106
RIMBP3C	0.766855	0.179439
SRMS	0.766468	0.25573
LOC100128239	0.766106	0.20795
KIAA2022	0.765265	0.0804013
MMP13	0.765239	0.480773
DMRTC1	0.764852	0.693167
LOC286467	0.764846	0.120533
FGF9	0.764831	0.160169
HTR3A	0.763816	0.240579
TTLL6	0.763216	0.0770841
CACNG5	0.762267	0.742055
SIAH3	0.762215	0.560208
IFNB1	0.762041	0.598667
USP26	0.761842	0.736318
PCDHA4	0.761689	0.127138
C11orf86	0.761289	0.443587
FLT3	0.759496	0.0228579
CD79A	0.758916	0.00366606
WDR38	0.758622	0.487793
CRCT1	0.756436	0.416259
SCNN1G	0.749769	0.505858
PMCH	0.749141	0.2566
GRIK2	0.748732	0.146714
ZNF157	0.748694	0.501911
TRIML2	0.747942	0.76941
NOX5	0.747685	0.284664
HIGD2B	0.746904	0.489222
CATSPER1	0.745201	0.170333
EGFL6	0.744853	0.120721
HIST1H2BF	0.744706	0.295419
RIPPLY2	0.743435	0.717545
OPN5	0.742749	0.767561
LOC121838	0.742691	0.213422
WDR49	0.741805	0.585749
KLK15	0.741669	0.624055
FAM9C	0.741321	0.64651
FLJ40292	0.74132	0.221493
KRT77	0.738815	0.674205
C16orf81	0.738446	0.25928
KIAA0125	0.73712	0.132287
MMP8	0.734597	0.578641
KY	0.734437	0.398308
TULP1	0.733452	0.301558
ICOS	0.733435	0.0255751
SOSTDC1	0.733398	0.303256
ADAM20	0.732151	0.196988
ACER1	0.732116	0.628971
NTNG1	0.731995	0.486736
TNFRSF17	0.730934	0.259572
OR6K6	0.730608	0.822095
PTPN5	0.72943	0.289193
PCDHA2	0.729356	0.256097
CRYGN	0.727511	0.604334
EYA1	0.727322	0.205273
C13orf35	0.726269	0.440377
OR13A1	0.725099	0.415796
KERA	0.724518	0.518852
DPEP3	0.72385	0.297394
KIRREL2	0.723726	0.358816
FGF3	0.723443	0.664799
C20orf70	0.722814	0.740798
OLIG2	0.722375	0.644243
UCP1	0.722099	0.819748
GPR87	0.722087	0.43265
TACR1	0.72173	0.130248
IL1A	0.719493	0.258308
?|26823	0.718733	0.437384
OR4X2	0.718668	0.824975
HOXA6	0.717313	0.469172
WEE2	0.715613	0.315224
SLC34A3	0.715594	0.0863292
C6orf10	0.715454	0.825751
FAM48B2	0.714412	0.57487
NXF5	0.710862	0.686053
FAM177B	0.709884	0.23888
RPRM	0.70976	0.523335
VSX1	0.708993	0.336069
FLJ41941	0.708228	0.467752
SLC6A14	0.706443	0.399836
DLX5	0.705873	0.299411
SLC28A2	0.704392	0.462467
GPR12	0.703719	0.705938
BIRC7	0.703613	0.200576
C10orf82	0.702922	0.473974
SFRP2	0.702698	0.146253
MESTIT1	0.701882	0.262698
MS4A8B	0.701516	0.26438
UPK1B	0.698606	0.255877
FAM180B	0.697114	0.2575
C13orf36	0.695867	0.69535
GSG1L	0.695552	0.474454
MAGEC3	0.694314	0.578513
CAV3	0.69421	0.494891
C3orf51	0.691549	0.808717
EPHA7	0.691225	0.2905
ARX	0.690725	0.525976
DCAF8L2	0.690559	0.784542
TAS2R43	0.68948	0.585862
PRKACG	0.688481	0.832382
CST9	0.688481	0.832382
FSCB	0.688481	0.832382
SNORA3	0.688481	0.832382
GRIA4	0.688118	0.324884
FAM22G	0.687803	0.0519362
PPP1R14D	0.687126	0.248392
INSRR	0.686566	0.5442
TMC2	0.686125	0.36381
NKAIN2	0.686109	0.22876
TRPM6	0.685544	0.174353
OSR2	0.684916	0.0829345
ARL13A	0.682495	0.473651
LOC389033	0.682379	0.661365
BPIL2	0.681196	0.786276
LOC729609	0.680233	0.763517
CD70	0.67988	0.140466
RAET1K	0.67988	0.224437
SGCG	0.678651	0.379598
CHRNA1	0.678378	0.270622
MGC2889	0.678321	0.567331
IKZF3	0.677859	0.154279
CCL13	0.677807	0.262589
TGM4	0.677305	0.556369
IL26	0.676936	0.720728
OR7C1	0.676622	0.773103
RASGRF1	0.675483	0.0168672
FMO6P	0.674926	0.738517
CCR4	0.674741	0.0833292
MAL	0.674011	0.0182216
CHRNA3	0.673661	0.338068
SOX2	0.672668	0.302431
ASAM	0.67222	0.191955
CCR9	0.672177	0.292236
LCN10	0.672135	0.122197
LOC84931	0.672124	0.611073
DUSP27	0.670697	0.240712
TMEM132C	0.670596	0.309608
FAM187B	0.670529	0.556775
C11orf87	0.669385	0.813894
PRPS1L1	0.668306	0.708561
PAPL	0.668233	0.387615
C4orf22	0.667158	0.814783
?|388795	0.666827	0.318105
LOC285548	0.666765	0.498567
IRS4	0.666344	0.658005
C3orf36	0.666222	0.0454184
IL5RA	0.665537	0.505694
PAK3	0.665205	0.308025
LOC347376	0.664623	0.732883
CXorf48	0.664141	0.595691
HOXA7	0.663332	0.224085
DLX6AS	0.663024	0.491056
PCDHA5	0.662025	0.434494
HSF5	0.660283	0.409722
TFAMP1	0.66026	0.629299
FAM7A2	0.659033	0.3584
TRIM63	0.658241	0.284417
CADM3	0.658183	0.0688972
SPDYE2	0.657645	0.373813
KHDRBS2	0.656969	0.564123
GLYATL2	0.656766	0.195933
AVPR2	0.655774	0.0946425
AANAT	0.655283	0.437632
ASCL3	0.654566	0.777931
PPP1R2P1	0.654245	0.136075
IGFL4	0.654196	0.664417
MYBPH	0.653526	0.404961
KRT27	0.653505	0.593985
FABP6	0.6531	0.486667
HIST1H2BL	0.652925	0.498692
CASP5	0.65242	0.401268
ATP2B3	0.651906	0.643572
ZNF695	0.651333	0.209622
CLCN1	0.649765	0.564857
ZC3H12D	0.649467	0.0529129
PADI4	0.648647	0.231245
MYO3B	0.648524	0.164793
HIST1H2AL	0.648062	0.582366
SNORA66	0.646864	0.842377
SNORA20	0.646864	0.842377
OR51B5	0.646864	0.842377
C4orf45	0.646864	0.842377
KCNA2	0.646753	0.596652
SPRR2A	0.646475	0.577125
LOC285627	0.644952	0.763071
OR10W1	0.644602	0.762519
CYP24A1	0.644232	0.551835
CDH26	0.643401	0.0546961
SLC5A2	0.643336	0.38188
HHLA2	0.64159	0.356112
GPR18	0.641087	0.0140277
PHEX	0.64088	0.300962
KLHL14	0.640451	0.28116
CALHM1	0.64	0.436004
KRT14	0.639545	0.515119
ACTN3	0.637277	0.30232
LDHAL6A	0.635904	0.407323
ODZ3	0.635861	0.0647766
OR5V1	0.63353	0.658663
NHLH2	0.633364	0.706058
SMPX	0.632647	0.487157
RD3	0.631835	0.604189
SPRED3	0.631797	0.424566
GSX2	0.630403	0.788811
KLHL10	0.630171	0.227223
C14orf72	0.630085	0.108022
ANKRD34B	0.629885	0.618216
BAGE	0.628501	0.846643
RORB	0.62629	0.387528
B3GNT4	0.626009	0.25739
H2BFM	0.625287	0.847422
CD300LD	0.625287	0.847422
MYH1	0.624712	0.732391
CPSF4L	0.623619	0.573682
NCRNA00175	0.623398	0.323628
HIST2H3C	0.623345	0.323351
IL6	0.623181	0.104719
RSPH6A	0.622516	0.76829
MYPN	0.622469	0.651183
HRASLS5	0.619826	0.23372
RPE65	0.619087	0.671637
MYADML2	0.618898	0.259902
TMEM90A	0.618103	0.215111
RBM11	0.617944	0.241258
TMOD4	0.617069	0.387424
ZFP92	0.615795	0.159479
IL28A	0.615291	0.789909
PHF21B	0.615116	0.482971
C17orf73	0.614892	0.483068
HOXD9	0.614875	0.132096
ASCL4	0.613035	0.70023
BANK1	0.612949	0.082307
FAM181B	0.612695	0.282102
SLFN14	0.612094	0.44157
HAS1	0.611359	0.038883
HIST1H4A	0.611238	0.670473
TSHR	0.610462	0.33467
LOC283731	0.609045	0.281452
GABBR2	0.607992	0.173056
GLRA4	0.60793	0.830981
DMBT1	0.606286	0.333127
C17orf78	0.605666	0.733912
VPREB3	0.605578	0.00683901
P2RY10	0.605132	0.107552
CCDC79	0.602678	0.650404
KIAA1210	0.602232	0.604873
GSDMC	0.601769	0.20578
LOC148824	0.600898	0.543882
CALML6	0.600771	0.255902
FCAR	0.600616	0.300569
SLC9A10	0.600364	0.53186
GALNT8	0.600214	0.519861
DCDC1	0.599982	0.31573
PURG	0.599569	0.268196
WNT8B	0.599478	0.379052
FGF10	0.599438	0.783192
CST6	0.599285	0.209082
KLK14	0.598778	0.295853
THEG	0.598313	0.854069
UMODL1	0.598286	0.509403
C17orf105	0.59811	0.853358
HAVCR1	0.597939	0.434163
IFNA21	0.596792	0.793492
C2orf65	0.596526	0.0318377
WNT1	0.596436	0.37312
SYT16	0.596365	0.617048
LOC100133893	0.59616	0.367411
ISX	0.596039	0.462347
C2orf85	0.595055	0.363179
CST5	0.593199	0.630421
STRA6	0.592918	0.273207
CCL17	0.592842	0.0729128
LCNL1	0.591767	0.346591
KLRC4	0.591661	0.531011
CYTL1	0.590792	0.125482
SNORA5A	0.590604	0.777085
DKFZp566F0947	0.589772	0.429002
SHISA6	0.589558	0.642504
PGLYRP4	0.588922	0.399425
WNT16	0.588822	0.275492
SCT	0.588747	0.199349
CEND1	0.588289	0.10018
LHB	0.588081	0.374093
PTPRVP	0.587938	0.106369
HIST2H3D	0.587603	0.2984
NCRNA00158	0.587469	0.568594
KRT34	0.586459	0.661607
IL23R	0.586419	0.553122
SPRR2G	0.586337	0.854523
TRIM61	0.586089	0.243369
ZNF831	0.58594	0.0641462
NR5A1	0.585639	0.582344
NEFM	0.585317	0.379186
CGB7	0.584986	0.293299
IL2RA	0.584466	0.0569763
SPATA4	0.581995	0.682499
FLJ14107	0.580672	0.436549
CALB1	0.579816	0.301421
CYP4F8	0.579286	0.664428
SNORA57	0.57884	0.659243
TBX20	0.57855	0.554113
GRIK4	0.578292	0.211023
OR10H1	0.577548	0.767386
ACSBG2	0.57723	0.346508
UPK3A	0.576671	0.182942
IL9R	0.57624	0.0661209
CD300E	0.575894	0.530259
CDKL4	0.575846	0.417983
LTA	0.574508	0.0147369
LOC100188947	0.574227	0.460887
DAPL1	0.573969	0.661558
OXGR1	0.573214	0.665267
FAM7A3	0.57315	0.210326
SOX10	0.572684	0.466115
KRTAP1-1	0.572492	0.436513
KRT36	0.571174	0.537984
GPR21	0.569501	0.267284
FOXI3	0.568378	0.657485
ST6GALNAC5	0.568061	0.292329
TKTL2	0.567455	0.631014
CD177	0.567255	0.281245
PRSS41	0.566804	0.747727
CCR7	0.566344	0.00168641
SGCZ	0.566295	0.715933
C10orf50	0.566273	0.457085
C18orf34	0.565544	0.478285
ZCCHC5	0.565368	0.602805
KCNA1	0.565299	0.682679
HIST1H1A	0.565294	0.758839
CGB2	0.56514	0.624903
C11orf34	0.563802	0.581496
FAM153A	0.563364	0.199148
MTNR1B	0.562408	0.825736
LOC645752	0.562345	0.497778
C12orf74	0.562044	0.272095
ADIG	0.561654	0.687729
C1orf64	0.561188	0.724781
ZNF536	0.561157	0.468699
SPINLW1	0.560813	0.840442
MYOG	0.560781	0.762146
FOXD1	0.558494	0.26952
NKX2-1	0.556697	0.864117
CACNG2	0.556697	0.864117
LYZL2	0.556697	0.864117
GML	0.556697	0.864117
CTRB1	0.556697	0.864117
HPSE2	0.556171	0.685498
GRIN1	0.555478	0.207977
CHRFAM7A	0.5552	0.0821435
LOC100233209	0.554887	0.0155821
S100A7	0.554503	0.644704
IGFL2	0.554094	0.384777
HTR3C	0.553855	0.812276
PLD5	0.553537	0.260902
ZNF878	0.553421	0.180359
ZNF705A	0.553339	0.761235
SIT1	0.55268	0.00557248
CEP170L	0.551388	0.227517
NPSR1	0.550663	0.811561
CLEC2L	0.55044	0.554678
LOC442421	0.549888	0.387913
DARC	0.548367	0.0284923
KIAA0087	0.54836	0.303463
KRT39	0.547977	0.44428
CRHR1	0.547907	0.456092
C20orf197	0.547063	0.239002
ZCCHC12	0.546706	0.23988
PNPLA1	0.546138	0.465074
LOC554202	0.545072	0.623266
ZBP1	0.544977	0.0039578
GJA3	0.544903	0.152022
C2orf78	0.544839	0.685867
PDZD7	0.544447	0.0592772
IL17REL	0.54439	0.477996
RNF222	0.544356	0.475589
GPR22	0.544223	0.554691
POU2AF1	0.544077	0.00978616
C4orf39	0.543725	0.18067
LOC401463	0.543443	0.361356
PCDHA3	0.542708	0.221999
C14orf166B	0.54262	0.769224
FABP2	0.542568	0.800437
LSAMP	0.542489	0.0303436
AIM2	0.541162	0.0783818
ZSCAN10	0.540899	0.44993
CTSG	0.54073	0.40625
NCCRP1	0.540527	0.183115
ALOX12B	0.540497	0.438241
ATP8A2	0.540038	0.136951
PRSS33	0.539745	0.605091
KCNK12	0.539287	0.305223
NANOG	0.538258	0.305199
RTP2	0.538027	0.694872
BAGE2	0.537352	0.42323
TNNI2	0.536887	0.0350988
SLC7A13	0.536811	0.693416
CDX1	0.535299	0.251682
C14orf39	0.53512	0.869209
NKAIN4	0.535053	0.464509
GNRHR	0.533768	0.196136
FLJ43390	0.533335	0.67061
KLK4	0.533309	0.670273
CACNA1I	0.533182	0.078023
C21orf15	0.532601	0.419125
HIST1H4E	0.532088	0.224211
IDO1	0.531898	0.0193438
LOC285629	0.530793	0.523088
DUSP13	0.530767	0.587103
MAP1LC3C	0.530704	0.246085
UTS2R	0.529457	0.720283
DKFZp434J0226	0.528616	0.51687
FER1L5	0.528274	0.442239
PWRN2	0.526276	0.868919
CLEC9A	0.525607	0.262821
FAM55D	0.524251	0.810862
DCST1	0.524053	0.505226
GPR63	0.523485	0.353486
TRAT1	0.523422	0.0595247
LOC339674	0.523198	0.472491
LEP	0.522315	0.604008
SLC30A3	0.522253	0.386765
CPEB1	0.522141	0.337191
RGS22	0.521342	0.630693
FEV	0.521028	0.757069
ARL5C	0.521026	0.791689
LOC441454	0.520665	0.35331
HIST1H3J	0.520293	0.544103
GPR1	0.520058	0.322638
EXD1	0.519994	0.76266
HEPHL1	0.518559	0.422537
ACTA1	0.518442	0.288724
TMPRSS7	0.517931	0.359815
SCGBL	0.517638	0.552122
CLECL1	0.517638	0.0521716
SORCS3	0.517414	0.628781
ABCA12	0.517086	0.37659
CCL19	0.516225	0.171823
SLAMF1	0.515206	0.0492942
NMU	0.515203	0.721732
CNGA3	0.514263	0.725557
SYN2	0.513695	0.506324
HIST1H2BI	0.513527	0.824417
SCN5A	0.513442	0.174612
LILRA4	0.513008	0.140333
C5orf52	0.512371	0.839857
GSC	0.51166	0.456527
UCN3	0.511629	0.831349
OR1L8	0.511132	0.711331
PRKCG	0.510937	0.545129
C16orf89	0.5105	0.0387463
TMEM146	0.509733	0.872601
C7orf33	0.509722	0.874591
KCNN1	0.509176	0.234316
XPNPEP2	0.509105	0.289925
FEZF1	0.508905	0.789207
OTOF	0.508875	0.214381
FSD2	0.508259	0.536286
SNORA16A	0.508146	0.875867
OR2A12	0.508146	0.875867
GSTA5	0.508146	0.875867
PSKH2	0.508146	0.875867
PLA2G2D	0.507877	0.17887
REG1B	0.507775	0.740537
TAS2R3	0.507298	0.741036
CD3G	0.507013	0.0445616
MATN1	0.506266	0.315581
C10orf128	0.505165	0.0831682
HIST1H4D	0.504626	0.424763
HOXD8	0.503938	0.16543
MADCAM1	0.50335	0.168163
TNNC1	0.503316	0.169719
TNFRSF9	0.502543	0.220163
CPA1	0.502116	0.727437
MIXL1	0.501862	0.73175
SCN2B	0.501547	0.438957
LOC400940	0.501283	0.762347
SH2D1A	0.500727	0.066322
SLC10A6	0.500429	0.456857
ST6GALNAC1	0.500101	0.187806
KIAA0748	0.499618	0.0366983
C6orf176	0.499564	0.521494
SOX30	0.498481	0.36723
COL20A1	0.498103	0.694847
SYT5	0.494673	0.550587
IL1F7	0.494627	0.699376
C2orf50	0.493803	0.32045
ELAVL2	0.493389	0.531757
KRTAP5-2	0.49219	0.379583
DMRT3	0.492175	0.688776
PDE1C	0.492174	0.286202
BTNL3	0.49214	0.581794
CHRNA6	0.492073	0.529904
TNFSF8	0.492055	0.0707029
HIST1H1T	0.492008	0.54557
SCN1A	0.489953	0.706572
RTP1	0.489701	0.81746
HIST1H3A	0.489528	0.557377
TNFSF15	0.489038	0.2783
CYP4B1	0.488345	0.44273
NCRNA00119	0.488135	0.530971
RGS8	0.48655	0.88044
LGALS7	0.486433	0.618949
PSCA	0.485714	0.323297
ABCD2	0.485668	0.238901
CCL8	0.485486	0.0383674
SIRPG	0.485458	0.012784
ETV3L	0.485064	0.202061
EDN3	0.484844	0.648436
ZNF365	0.484756	0.169917
C3orf20	0.48417	0.683141
AMBN	0.482823	0.792895
PRLHR	0.482384	0.880042
RLN2	0.482214	0.403058
FOXN1	0.481845	0.581592
PATE4	0.481224	0.790355
BPI	0.480539	0.543508
LOC100188949	0.480282	0.110596
APOBEC3H	0.480232	0.0585475
CDX2	0.479363	0.486896
UBE2NL	0.479322	0.393759
PCDHA1	0.478481	0.483405
SLC35F1	0.478065	0.201536
NCRNA00173	0.478053	0.477577
ST8SIA1	0.477239	0.0868884
CHRNG	0.477038	0.632644
IGFN1	0.47695	0.170233
TIGIT	0.476802	0.0270694
XIRP1	0.476728	0.255891
DMRTC1B	0.476687	0.303034
FAM22F	0.476579	0.0730386
ACCN4	0.475989	0.442249
ANO2	0.475688	0.280467
MEPE	0.475502	0.587211
C9orf153	0.475235	0.468067
PEG3AS	0.4747	0.729342
OLAH	0.474005	0.406962
CALN1	0.473716	0.491706
PANX3	0.473411	0.813656
CLCA2	0.473299	0.63163
LOC440896	0.473202	0.590784
C1QTNF8	0.472327	0.670161
MYBPC2	0.471821	0.486317
LHX1	0.471728	0.810285
EXTL1	0.47164	0.131356
CTLA4	0.471088	0.00513516
CD40LG	0.470821	0.0151655
CXorf50B	0.469936	0.303039
MOG	0.469468	0.80179
TAAR1	0.469255	0.684716
CST1	0.469145	0.495949
MIR155HG	0.468369	0.0126833
CST4	0.468135	0.585848
C20orf195	0.467608	0.244819
ABCA17P	0.467351	0.234621
DNAH3	0.46705	0.471091
OR2J2	0.46653	0.885961
TUSC5	0.466273	0.624533
LMO3	0.465724	0.394394
GALNTL6	0.46538	0.731254
SP8	0.464694	0.747445
GNG4	0.463309	0.410814
GPR55	0.462891	0.0803073
C9orf44	0.462716	0.67175
KLHL38	0.462264	0.460876
PNMT	0.461969	0.51415
THEMIS	0.461965	0.0422904
C17orf46	0.461193	0.202832
PNLIPRP2	0.461185	0.840978
LOC285696	0.460749	0.666945
OR52L1	0.460106	0.887395
SNORA71A	0.460106	0.887395
RACGAP1P	0.459847	0.430568
KCNK10	0.459669	0.483641
ATP1A3	0.459497	0.132112
LIN28B	0.459267	0.873436
SNORA52	0.458952	0.855587
GUCY2C	0.457945	0.26243
C15orf50	0.457893	0.757114
PTPRT	0.457473	0.285167
KCNA3	0.45725	0.127721
FOLR4	0.456271	0.732992
LOC100134368	0.455914	0.15698
FAM196A	0.455875	0.222352
TPSD1	0.455709	0.525962
FOXI1	0.455638	0.86077
ALOXE3	0.455124	0.342852
VGLL1	0.454781	0.508762
CXorf65	0.454502	0.491717
CHST8	0.454366	0.182597
ZNF385D	0.454029	0.315254
S100Z	0.454006	0.196225
PIN1L	0.453546	0.698147
PPBP	0.453372	0.48358
SHISA9	0.452555	0.101698
KCNQ3	0.452059	0.335626
LY9	0.451412	0.0352597
ANGPTL7	0.451063	0.670867
LOC442459	0.451056	0.541617
SCNN1B	0.450923	0.409321
TEX19	0.449712	0.501217
CHI3L2	0.448707	0.153128
RPL23AP32	0.448563	0.658199
CACNA1S	0.448419	0.637985
LOC643955	0.448166	0.890311
ANKRD34C	0.44811	0.811699
PRSS1	0.447282	0.666634
NKPD1	0.447277	0.130488
CXCR3	0.447243	0.00907471
MUC16	0.446751	0.639134
RASSF10	0.446708	0.536691
SYCP3	0.446697	0.746855
TRIM40	0.446389	0.451294
PARP15	0.446208	0.0398094
IGLL3	0.446198	0.606455
ADAMDEC1	0.445803	0.1055
WISP3	0.445336	0.657904
KRT12	0.445258	0.802171
OLFM4	0.445134	0.421001
KRT79	0.444598	0.616034
BDNF	0.444304	0.117384
MDS2	0.444101	0.424392
LOC283663	0.444039	0.000534665
TREML1	0.443617	0.43352
PIP5K1B	0.443607	0.14045
BEND4	0.443455	0.340257
CRYBA4	0.443422	0.703899
WBSCR26	0.443087	0.386656
PPP1R1B	0.442256	0.553687
MCART6	0.441044	0.0809671
OTOP2	0.440428	0.847433
OPN4	0.440105	0.784213
BMP7	0.43971	0.466653
LOC100132111	0.439393	0.140798
KREMEN2	0.43935	0.281262
C11orf90	0.43935	0.633062
MIA	0.438976	0.34208
CCL3L3	0.438911	0.493141
PPP1R14C	0.438894	0.318644
C9orf139	0.438726	0.0543373
C10orf27	0.438232	0.850277
BSND	0.437894	0.661171
NLRP12	0.437645	0.125545
RAB19	0.437447	0.157775
C17orf66	0.437348	0.576227
HFM1	0.436894	0.566834
SNX32	0.436748	0.453041
WNT3A	0.436562	0.48003
KCTD19	0.436443	0.481374
HIST2H2BA	0.436314	0.0807511
CKM	0.43526	0.291788
D4S234E	0.434794	0.0155986
ADAM22	0.434695	0.299935
ALPI	0.434544	0.783646
NCRNA00169	0.434485	0.283818
PTTG2	0.43445	0.646918
EFCAB3	0.43445	0.676036
CABP1	0.434237	0.274776
UPK3B	0.432631	0.077629
C2orf70	0.432498	0.514498
WBSCR28	0.431067	0.317258
LCTL	0.430966	0.462674
C20orf201	0.430366	0.668578
KCNN3	0.43031	0.0295555
MGC15885	0.429632	0.851176
RAET1L	0.429594	0.659874
ACSBG1	0.429155	0.0546793
CCR3	0.428278	0.514358
C11orf21	0.427956	0.0352107
GABRA4	0.42713	0.585363
FIBCD1	0.426819	0.338512
ZNF486	0.426541	0.0921689
PPIAL4D	0.425691	0.363087
PKD2L1	0.425573	0.168261
PGC	0.425528	0.554466
ARRDC5	0.425382	0.253742
CD8B	0.424509	0.0471931
KIAA0319	0.424174	0.0600419
SDR16C5	0.42398	0.761535
TMED7-TICAM2	0.42381	0.495475
PITX3	0.423747	0.770024
LOC100133050	0.423402	0.894783
CTAGE6	0.423387	0.173408
POU3F1	0.423337	0.20733
SLC26A8	0.423139	0.409984
HECW1	0.422798	0.344706
C11orf53	0.422288	0.668477
WT1	0.422142	0.466739
RAB39B	0.422137	0.130322
SLC14A2	0.421956	0.582438
SYT3	0.420812	0.366295
FAM19A3	0.420741	0.629534
CD27	0.420221	0.0078102
MFAP5	0.420157	0.356515
NLRP2	0.419634	0.223481
RGS20	0.419446	0.460202
C1orf227	0.419081	0.710308
MRS2P2	0.418701	0.434561
RAB41	0.418685	0.198122
MEOX1	0.418572	0.0253743
OR9Q1	0.417979	0.89776
LOC340074	0.417979	0.89776
GAGE10	0.417979	0.89776
KCNH4	0.417346	0.29623
KCNA6	0.417235	0.121784
NEGR1	0.416635	0.128055
NKX3-2	0.416112	0.410494
TMEM190	0.416108	0.576459
EBF3	0.416008	0.0898789
NELL2	0.415888	0.0959149
MYBPHL	0.415788	0.698751
LOC145845	0.415594	0.764994
C1orf190	0.415331	0.147429
ADAMTS8	0.414703	0.0799401
PATL2	0.414651	0.0265039
AMTN	0.414395	0.870801
KCTD4	0.414131	0.704829
RYR2	0.414103	0.0691414
FER1L6	0.41382	0.693385
TXNDC6	0.413687	0.0459832
BARX2	0.413468	0.329965
C12orf40	0.413288	0.881962
IL10	0.413264	0.227321
TDH	0.413131	0.659482
CCL11	0.412967	0.421352
ARR3	0.412377	0.843329
DYSFIP1	0.41163	0.423158
TTTY4C	0.411576	0.864075
CYP4Z2P	0.411015	0.715575
LOC440905	0.410899	0.44876
IMPG2	0.410854	0.340266
LASS3	0.410373	0.739349
LOC286002	0.410203	0.706155
SYT14	0.409429	0.8407
SIGLEC14	0.409128	0.241766
TKTL1	0.408981	0.515975
KRT13	0.407883	0.689583
C22orf24	0.407538	0.423873
FGFBP1	0.40741	0.64842
SBSN	0.407321	0.464239
TRIM54	0.406973	0.619393
HSP90AB4P	0.406972	0.642341
JAKMIP1	0.406927	0.255572
TMEM108	0.406855	0.0183604
ELAVL4	0.40674	0.634777
FLJ40330	0.406499	0.0716334
ATP5L2	0.406205	0.595898
CNGB1	0.40602	0.382433
SYT8	0.406007	0.229628
IL22RA2	0.405554	0.697569
COLEC12	0.405543	0.0304349
IFNG	0.404835	0.504513
HTR2A	0.404662	0.598564
FXYD7	0.404189	0.36576
LAX1	0.403962	0.0491811
ADD2	0.403861	0.111315
RAB9B	0.403717	0.437732
PYHIN1	0.403258	0.0997867
HSPC072	0.403252	0.642863
TAC4	0.403119	0.555987
IRF4	0.403062	0.0354692
IFNE	0.402601	0.773982
C3orf48	0.402474	0.683486
FAM74A1	0.402272	0.875537
OR1F2P	0.402231	0.887932
CR1	0.401719	0.164513
IL7R	0.40057	0.141719
RPL23AP64	0.400451	0.238034
CCL22	0.400361	0.0665345
OSTBETA	0.39963	0.372771
LOC284551	0.399276	0.623444
C1orf187	0.398819	0.557748
CHRDL1	0.398744	0.268866
NRXN1	0.398217	0.640032
LPPR4	0.397827	0.288849
TNFSF18	0.397586	0.632528
POU2F3	0.396881	0.0876999
EPGN	0.396698	0.851465
TMEM130	0.39653	0.155151
LOC441666	0.396333	0.0857529
RNF133	0.396318	0.431292
PRDM8	0.396052	0.200091
HAPLN1	0.395787	0.64961
HOXA9	0.395453	0.530872
SYNGR3	0.395251	0.0691918
PI15	0.394549	0.177655
CALB2	0.394501	0.27645
PKIA	0.394012	0.195651
FOXP3	0.393316	0.0468681
LTF	0.392676	0.123256
WNT7A	0.392223	0.533477
OSM	0.391499	0.0179952
MYT1	0.390468	0.370265
GP5	0.390456	0.337019
CHRM4	0.390402	0.541516
DRP2	0.38944	0.480544
TLL1	0.389254	0.171516
C14orf34	0.388954	0.741132
CALHM3	0.388897	0.692911
C16orf54	0.388875	0.0197788
ZNF492	0.388458	0.569487
GAPDHS	0.388409	0.457279
OCLM	0.38831	0.29125
BEX5	0.387363	0.0280424
CAMK4	0.386919	0.103415
PKHD1L1	0.386884	0.476768
COL2A1	0.386108	0.750369
GAS2L2	0.385764	0.676534
STK32B	0.385229	0.0845215
CHRNB4	0.384939	0.582397
ANKRD7	0.384048	0.66477
PDPN	0.38363	0.0219057
C1orf186	0.383525	0.423998
OR2C1	0.38343	0.747551
DHDH	0.38316	0.329945
FHL5	0.382821	0.318329
GRAMD2	0.382683	0.252828
FUT7	0.382077	0.0935113
FAIM2	0.382029	0.289644
RGS6	0.381525	0.369829
MSLN	0.381523	0.533114
TP53TG3B	0.381454	0.799397
CD22	0.381353	0.00986561
RGMA	0.380848	0.0419919
CD28	0.380701	0.0472925
FAM163A	0.380613	0.0795319
ZNF683	0.380501	0.073997
RPRML	0.380389	0.69386
PDCD1	0.379664	0.0938419
IL21R	0.379645	0.0336525
LOC150622	0.379435	0.738887
GJD4	0.379434	0.748766
LOC100128023	0.379006	0.834961
C3orf55	0.378885	0.499057
CASKIN1	0.378133	0.445409
SCARNA6	0.377917	0.666192
SLITRK4	0.377748	0.399682
ANXA2P3	0.377714	0.293555
HOXA5	0.377406	0.201243
HMGA2	0.377243	0.359599
KLRC2	0.377234	0.270333
C21orf99	0.376879	0.856888
RAET1E	0.376764	0.495857
NUP210L	0.376354	0.592984
SHOX2	0.376327	0.320795
RIMBP3	0.375966	0.0691984
DDN	0.375961	0.235105
GAL3ST2	0.375481	0.66508
RLTPR	0.375441	0.0338499
TPRX1	0.374228	0.907061
C5orf58	0.373969	0.251407
GGN	0.373905	0.201684
ARC	0.373868	0.0934277
STK32A	0.37356	0.60001
CFLP1	0.373482	0.395969
C3orf72	0.372864	0.769578
ABCC13	0.372854	0.854157
SIGLEC15	0.371554	0.24544
SLC8A3	0.371499	0.539518
FAM190A	0.371427	0.412326
CDH17	0.370597	0.358417
LOC388428	0.370285	0.790914
IL12RB2	0.37025	0.100599
PRY2	0.369957	0.874615
FBXW12	0.369939	0.909355
TMEM155	0.369879	0.60293
KCNJ1	0.369454	0.366511
PMCHL2	0.3691	0.87588
SLFN12L	0.368745	0.239011
NEIL3	0.368731	0.368872
CSMD3	0.368655	0.797979
FRMD5	0.368546	0.545224
DMRT1	0.368109	0.735311
TM4SF20	0.367837	0.642368
ZMAT4	0.367081	0.598084
OR5B12	0.366801	0.810788
CDH3	0.366667	0.175573
NNAT	0.366604	0.0921441
GUCA2A	0.366339	0.582862
CBWD5	0.366277	0.777071
CCDC37	0.365631	0.79975
FRMD3	0.364498	0.200931
DLX6	0.36449	0.696354
CIDEC	0.364459	0.337573
SHISA7	0.363762	0.785426
SLC2A5	0.363744	0.132429
AGR3	0.363184	0.71829
PTX3	0.362719	0.0988038
NEFL	0.362364	0.492947
CLDN6	0.362351	0.403542
NCRNA00092	0.362102	0.116597
SLC25A41	0.36206	0.558482
LOC402377	0.361927	0.317104
CDKN2BAS	0.361794	0.424691
FAM3D	0.361589	0.508176
DLL3	0.361403	0.72016
ALOX15	0.361138	0.538966
HOXA10	0.361122	0.435019
GCM1	0.361045	0.513591
VGF	0.360786	0.607299
HIST1H2AD	0.360692	0.481347
C11orf88	0.360534	0.661467
KRT81	0.360403	0.209714
NTRK1	0.360288	0.40539
OSR1	0.360197	0.0403387
HIST1H2BO	0.360113	0.514547
KLF17	0.360026	0.76246
C4orf7	0.359665	0.642017
MGC29506	0.359319	0.0973183
TARP	0.35928	0.268114
SH2D5	0.359164	0.356203
BEST3	0.358936	0.55601
ANKRD1	0.358834	0.118858
CACNA1E	0.358589	0.394599
KRT86	0.358343	0.203777
FSCN3	0.357995	0.463098
ATP6V0A4	0.357904	0.76939
ANKRD2	0.357655	0.375399
SLC9A3	0.357578	0.152035
SMTNL1	0.357271	0.256928
IRGC	0.356438	0.804347
CDH18	0.355422	0.859504
GRIA1	0.355382	0.707283
FMR1NB	0.355301	0.848988
SNTG2	0.355163	0.834491
TNFRSF8	0.354405	0.0899897
GZMB	0.35408	0.0252553
HOXA11	0.353619	0.726151
GLP1R	0.353587	0.707586
IL12A	0.353018	0.371764
FFAR1	0.35298	0.824298
DTHD1	0.352935	0.587167
ICAM4	0.352672	0.110349
FOLR3	0.352663	0.679533
SIGLEC5	0.352424	0.0827029
LCE1E	0.35146	0.793255
ITK	0.351308	0.0373246
HTRA4	0.350855	0.440961
SCN3A	0.34981	0.255167
HIST1H1E	0.349652	0.40107
DPEP1	0.349592	0.399643
NCRNA00235	0.349489	0.58204
RNASE7	0.349286	0.245346
MAP7D2	0.349196	0.209439
KCNK9	0.349126	0.606345
ITGA8	0.348734	0.295399
CXCL3	0.348724	0.281659
GAP43	0.348231	0.496805
SLC28A3	0.348202	0.465174
CXCL11	0.348194	0.101936
HIST1H3G	0.347822	0.828497
GPR111	0.347567	0.784089
LOC100132831	0.347418	0.818676
PAX9	0.34722	0.569506
FAIM3	0.347048	0.0035671
GPR171	0.346608	0.125385
DUSP26	0.345964	0.16656
ODZ2	0.345805	0.358575
GRAP2	0.345208	0.0407635
MYO7B	0.344869	0.0758125
BMX	0.344736	0.35449
DSCR9	0.344305	0.253632
NUDT11	0.344112	0.270946
DNAJC5B	0.344044	0.34564
GPR6	0.343944	0.890058
WFDC10A	0.343917	0.914877
TRDN	0.343868	0.835983
GSDMA	0.343826	0.346206
IL11	0.343823	0.375808
CCDC78	0.343738	0.026939
CCDC160	0.343733	0.390358
KLRC3	0.3437	0.47533
IGDCC4	0.342773	0.105873
SLC35F3	0.342759	0.373334
LOC100126784	0.342625	0.0667046
TMEM35	0.34238	0.594424
COL22A1	0.34149	0.395958
C10orf90	0.341063	0.439599
SLC38A11	0.340946	0.0821353
CHIT1	0.340595	0.2069
TIFAB	0.340216	0.520331
SLC8A2	0.339897	0.588913
TTC16	0.339694	0.286706
CD69	0.339528	0.0296291
DNAJB13	0.339433	0.572194
TMSB15A	0.339219	0.260459
RNF151	0.338661	0.752379
IL31RA	0.337874	0.674017
TIGD4	0.337828	0.328264
LOC338651	0.337539	0.262583
SPESP1	0.337225	0.407126
GREM1	0.337164	0.0551502
KCNQ5	0.337158	0.291305
CCL3L1	0.337137	0.239921
GRID2IP	0.336946	0.43051
DLEU7	0.336706	0.53216
OR12D3	0.336654	0.877637
HIST1H4I	0.336513	0.613568
RHOH	0.335919	0.0121882
NDP	0.335727	0.672765
DKK1	0.335634	0.363642
TYRP1	0.335524	0.574336
HOXC13	0.33533	0.73647
FAM90A1	0.335133	0.203886
HIST2H2BF	0.335023	0.0211456
NCF1B	0.33502	0.0320073
MNX1	0.334978	0.527266
MAGEA10	0.334653	0.884367
LRRN4CL	0.334424	0.287632
TFAP2C	0.334424	0.335377
CASQ1	0.334302	0.508618
C9orf53	0.334174	0.746166
XIRP2	0.334118	0.848524
GAD2	0.334036	0.774904
CD5	0.333592	0.00894352
OMG	0.333452	0.482642
GPR45	0.333128	0.678576
CRYBB1	0.333084	0.29747
SELE	0.333054	0.377412
CLSTN2	0.333	0.00980179
SH3GL2	0.332977	0.546979
DGKI	0.332851	0.528583
LOC441601	0.332588	0.798284
HIST1H1B	0.332234	0.762172
C1QL3	0.332108	0.193137
ENDOU	0.332009	0.484274
S100A3	0.331827	0.294743
TP63	0.331824	0.210329
KRT4	0.331319	0.642467
NCRNA00028	0.331203	0.876611
FAM135B	0.330896	0.452909
INSL3	0.33079	0.333967
RAB33A	0.330774	0.0554311
TAS2R19	0.330377	0.425851
FLJ35024	0.33001	0.521182
PDIA2	0.329701	0.620759
OR7E37P	0.329027	0.850662
MYLK3	0.328646	0.081979
ACTC1	0.328573	0.545201
DEGS2	0.32804	0.0231804
RAET1G	0.327902	0.396468
?|100130426	0.327812	0.91973
BANF2	0.327812	0.91973
C6orf221	0.327812	0.91973
HMGB3L1	0.327812	0.91973
TSHB	0.327812	0.91973
MYH2	0.327812	0.91973
HHLA1	0.327812	0.91973
CACNG1	0.327798	0.789613
PCDHA6	0.327392	0.481396
CRB2	0.327347	0.361408
BTNL8	0.327213	0.543914
MEP1A	0.327154	0.729469
ODZ4	0.327033	0.0421346
DNAH9	0.326967	0.473373
SPNS3	0.326477	0.0283896
?|652919	0.326217	0.770369
WDFY4	0.325851	0.0151045
ADRB3	0.325835	0.780493
C17orf64	0.32524	0.683324
HLA-DOB	0.325035	0.0409694
KCNT1	0.324899	0.391007
APOD	0.323978	0.179966
CDRT1	0.323943	0.604931
KL	0.323854	0.188261
SLAMF6	0.323201	0.0742291
RADIL	0.322793	0.0523555
LOC168474	0.322792	0.471081
CDHR1	0.322273	0.209606
KRT31	0.321975	0.865561
GLRA3	0.32148	0.891608
FLJ45079	0.321229	0.788139
FRG2C	0.320979	0.788217
SEPT7L	0.320826	0.787011
VWDE	0.320706	0.292192
C10orf55	0.320642	0.451799
TLR10	0.320574	0.106572
C13orf33	0.320281	0.0177326
POU3F3	0.32004	0.832081
KCNIP1	0.319773	0.525292
GIPR	0.319686	0.189076
CA8	0.319645	0.58213
C5orf40	0.319614	0.774151
C14orf19	0.319213	0.335616
GRIK5	0.319132	0.141544
SLCO1C1	0.319059	0.468772
FLJ16779	0.319053	0.693662
TEDDM1	0.319022	0.670925
UNC80	0.318889	0.490649
UBASH3A	0.318514	0.0918964
HOXC9	0.318092	0.693085
A4GNT	0.317595	0.270029
TNNC2	0.317464	0.553333
HOXA11AS	0.316838	0.768615
CATSPER4	0.31648	0.899111
PPEF1	0.316255	0.505447
SP140	0.315905	0.0086108
LOC606724	0.315458	0.0710354
ZCCHC18	0.315345	0.218308
ZNF750	0.315008	0.590485
DAPP1	0.314858	0.0387285
AIM1L	0.314708	0.233807
GVIN1	0.314537	0.0495763
DOC2A	0.313931	0.228402
GPR82	0.313769	0.344256
LOC126536	0.313451	0.60251
LOC153910	0.312626	0.812991
DKFZP434K028	0.312402	0.569988
MS4A2	0.312364	0.503216
FBN3	0.31163	0.70046
FAM72A	0.311595	0.339544
KCNA7	0.311203	0.750818
SOX8	0.310995	0.195213
ZNF681	0.310793	0.0621459
KIAA1199	0.310711	0.21396
TRPC2	0.310617	0.550041
LOC100129716	0.310568	0.174948
YSK4	0.310367	0.750799
TNFAIP6	0.310337	0.357785
DIRAS2	0.310025	0.124246
PRRT4	0.30957	0.447051
FCAMR	0.309401	0.536075
RPS2P32	0.309115	0.181568
C10orf67	0.308557	0.806872
MCF2L2	0.308067	0.226846
SLC26A3	0.307997	0.762708
P2RY14	0.307921	0.166727
PLCH1	0.307803	0.100754
INPP4B	0.307521	0.0602278
FSCN2	0.30717	0.334702
FLJ30679	0.307045	0.701939
FABP5	0.306945	0.129678
XCR1	0.306739	0.740943
IL5	0.306726	0.893913
CDKN2A	0.306315	0.0831563
HIST1H2AM	0.306247	0.348137
GRIN3B	0.306116	0.608347
SLC46A2	0.305926	0.364113
PNPLA5	0.305633	0.65994
HLA-G	0.305088	0.00465768
C1orf133	0.305011	0.290452
NCF1C	0.304998	0.0781113
WDR87	0.304645	0.862958
CSNK1A1P	0.304549	0.566929
COL4A3	0.303792	0.0472776
FGF20	0.303729	0.769678
LILRA1	0.303613	0.397809
S1PR4	0.302936	0.0406318
[truncated: 17,666 more rows]
